# Supplementary material for: WormTensor: a clustering method for time-series whole-brain activity data from C. elegans
Source: BMC Bioinformatics. 2023 Jun 16;24:254. doi: 10.1186/s12859-023-05230-2 (PMC10273573; doi:10.1186/s12859-023-05230-2)
Supplement: Supplementary file 1 — Additional file 1. Cellular labels for interpreting the clustering results.CSV 10.73 KB, https://figshare.com/ndownloader/files/38554109. [file 12859_2023_5230_MOESM1_ESM.xlsx]

## Sheet: label_table_merged_newlabel
Cell_type	CSPA_Euclid_k4	MCMI_Euclid_k10	CSPA_mSBD_k5	WormTensor(MCMI_mSBD_k6)	Neuron_type	Class	Consistency	No_cells	Thermo	Mechanosensory	Head withdrawal	Pharyngeal	Glia	Hypodermal	Gland cell	Non-neuronal	NaCl	PC1_pos	PC1_neg	PC2	PC3
ADAL	4	1	2	4	Interneuron	NA	4.05095	11
ADAR	4	1	2	2	Interneuron	NA	3.94717	10
ADEL	4	3	2	1	Sensory	NA	4.02583	13
ADER	4	1	2	4	Sensory	NA	3.2751	9
ADFL	2	3	2	4	Sensory	NA	5.10777	14
ADFR	2	5	2	4	Sensory	NA	5.30986	15
ADLL	1	1	1	1	Sensory	NA	9.74914	23
ADLR	1	1	1	2	Sensory	NA	7.64898	23
AFDL	2	2	1	1	Sensory	NA	5.29136	21	1
AFDR	2	3	1	2	Sensory	NA	5.95764	23	1
AIBL	3	8	4	6	Interneuron	PC2	5.275	21												1
AIBR	3	1	1	3	Interneuron	PC2	6.02381	19												1
AIML	1	9	5	1	Interneuron	NA	8.37805	21
AIMR	1	1	5	1	Interneuron	NA	6.2889	19
AINL	2	7	2	4	Interneuron	NA	4.10303	16
AINR	1	1	2	4	Interneuron	NA	7.16912	20
AIYL	1	1	1	2	Interneuron	NA	6.52111	21	1
AIYR	1	10	1	4	Interneuron	NA	6.29522	19	1
AIZL	1	1	1	2	Interneuron	NA	9.9813	21	1
AIZR	1	4	1	2	Interneuron	NA	7.97585	22	1
ALA	1	1	1	2	Interneuron	NA	9.09186	20
AQR	4	1	1	2	Sensory	NA	5.30699	16
ASEL	2	3	3	5	Sensory	NaCl	7.79167	20									1
ASER	2	3	3	5	Sensory	NaCl	8.14167	22									1
ASGL	2	10	1	2	Sensory	NA	9.00154	21
ASGR	1	4	1	1	Sensory	NaCl	7.12551	23									1
ASHL	2	1	1	2	Sensory	NaCl	6.25303	22		1							1
ASHR	1	3	1	2	Sensory	NaCl	7.66667	22		1							1
ASIL	2	5	1	4	Sensory	NA	8.54518	20
ASIR	1	5	1	3	Sensory	NA	7.40491	18
ASJL	2	1	2	4	Sensory	NA	4.10662	14
ASJR	2	6	2	4	Sensory	NA	4.09384	15
ASKL	2	3	1	1	Sensory	NA	10.7583	23
ASKR	1	3	1	1	Sensory	NaCl	8.88788	24									1
AUAL	2	3	1	2	Sensory	NA	7.1162	20
AUAR	2	7	1	5	Sensory	NA	8.13036	22
AVAL	3	8	4	6	Interneuron	PC1_pos	13.6	22										1
AVAR	3	8	4	6	Interneuron	PC1_pos	13.95	23										1
AVBL	1	1	1	1	Interneuron	PC1_neg	6.3619	22											1
AVBR	1	5	1	3	Interneuron	PC1_neg	8.46905	22											1
AVDL	1	5	5	1	Interneuron	NA	7.5622	22
AVDR	1	9	1	2	Interneuron	NA	9.53131	23
AVEL	3	8	4	6	Interneuron	NA	3.06898	20
AVER	3	8	4	6	Interneuron	PC1_pos	10.05	16										1
AVHL	1	9	1	2	Interneuron	NA	7.28761	19
AVHR	1	9	1	4	Interneuron	NA	8.87487	19
AVJL	1	6	2	4	Interneuron	NA	6.62563	19
AVJR	1	6	2	4	Interneuron	NA	4.78697	19
AVKL	1	9	1	2	Interneuron	NA	5.55052	16
AVKR	1	10	2	4	Interneuron	NA	5.1473	14
AVL	1	6	2	4	Interneuron	NA	2.78485	13
AWAL	2	3	3	5	Sensory	NA	4.66384	18
AWAR	2	5	1	2	Sensory	NA	5.72952	14
AWBL	2	3	3	5	Sensory	NaCl	7.38106	18									1
AWBR	2	5	1	4	Sensory	NaCl	5.90909	16									1
AWCL	2	3	3	5	Sensory	NaCl	6.77879	21	1								1
AWCR	1	1	3	5	Sensory	NaCl	5.76869	21	1								1
BAGL	2	9	3	5	Sensory	NaCl	9.12955	24									1
BAGR	2	9	3	5	Sensory	NaCl	8.93636	24									1
CEPDL	1	5	1	1	Sensory	NA	9.65229	21		1
CEPDR	1	2	1	2	Sensory	NA	8.32463	19		1
CEPVL	1	2	2	4	Sensory	NA	5.52045	16		1
CEPVR	1	9	1	2	Sensory	NA	7.35197	18		1
FLPL	1	1	2	1	Sensory	NA	5.86392	16		1
FLPR	1	5	1	2	Sensory	NA	6.60223	18		1
g1AL	1	7	1	2	Endorgan	NA	5.55452	15				1			1	1
g1AR	1	1	1	4	Endorgan	NA	7.60202	17				1			1	1
g1P	1	5	2	4	NA	NA	8.62829	20				1			1	1
g2L	1	7	1	3	Endorgan	NA	8.70614	23				1			1	1
g2R	1	2	1	3	Endorgan	NA	8.36136	22				1			1	1
GLRDL	1	9	5	1	Endorgan	NA	9.30203	21					1			1
GLRDR	1	7	5	2	Endorgan	NA	9.99763	22					1			1
GLRL	4	2	2	4	Endorgan	NA	3.34181	11					1			1
GLRR	4	9	2	4	Endorgan	NA	2.71507	8					1			1
GLRVL	4	1	2	4	Endorgan	NA	3.07024	9					1			1
GLRVR	4	1	2	4	Endorgan	NA	2.44019	8					1			1
HYPL10DL	2	1	1	2	NA	NA	4.66194	10						1		1
HYPL10DR	4	7	2	4	NA	NA	1.64157	4						1		1
HYPL10VL	2	9	1	2	NA	NA	3.91976	12						1		1
HYPL10VR	4	7	1	2	NA	NA	3.91082	14						1		1
HYPL11DL	4	1	2	4	NA	NA	0.835714	1						1		1
HYPL11DR	4	7	2	4	NA	NA	1.26825	3						1		1
HYPL11VL	4	9	2	2	NA	NA	2.13949	4						1		1
HYPL11VR	4	1	2	4	NA	NA	1.67744	4						1		1
HYPL8DL	2	9	2	4	NA	NA	5.38823	11						1		1
HYPL8DR	4	9	2	4	NA	NA	2.69287	8						1		1
HYPL8VL	2	1	1	2	NA	NA	5.05916	12						1		1
HYPL8VR	4	9	2	4	NA	NA	3.92216	10						1		1
HYPL9DL	2	9	5	4	NA	NA	6.6621	17						1		1
HYPL9DR	4	9	2	4	NA	NA	5.01298	15						1		1
HYPL9VL	2	9	5	2	NA	NA	6.90576	18						1		1
HYPL9VR	4	1	1	4	NA	NA	5.77826	15						1		1
I1L	1	9	5	1	Motorneuron	NA	6.89217	17				1
I1R	1	9	5	1	Motorneuron	NA	7.88655	19				1
I2L	1	10	5	1	Motorneuron	NA	9.23112	21				1
I2R	1	10	5	1	Motorneuron	NA	8.99978	22				1
I3	1	4	5	1	Motorneuron	NA	8.90535	23				1
I4	1	5	1	1	Motorneuron	NA	11.7221	24				1
I5	1	4	1	1	Motorneuron	NA	9.26833	23				1
I6	1	5	1	4	Motorneuron	NA	10.3152	24				1
IL1DL	2	3	1	3	Sensory	NA	8.52953	23		1	1
IL1DR	2	2	1	3	Sensory	NA	9.54265	23		1	1
IL1L	1	9	5	1	Sensory	NA	12.1319	23		1	1
IL1R	1	4	5	1	Sensory	NA	10.1051	23		1	1
IL1VL	2	4	5	1	Sensory	NA	8.02994	19		1	1
IL1VR	1	4	5	1	Sensory	NA	9.67241	21		1	1
IL2DL	1	7	5	4	Sensory	NA	9.62773	21
IL2DR	1	5	5	1	Sensory	NA	9.60494	21
IL2L	1	5	1	1	Sensory	NA	10.4867	22
IL2R	4	2	5	1	Sensory	NA	7.96054	21
IL2VL	1	9	1	2	Sensory	NA	7.08841	16
IL2VR	1	7	2	1	Sensory	NA	5.64866	16
M1	1	5	1	4	Motorneuron	NA	10.1418	22				1
M2L	1	7	1	2	Motorneuron	NA	10.3013	24				1
M2R	1	3	1	3	Motorneuron	NA	10.964	24				1
M3L	1	4	5	1	Motorneuron	NA	10.5615	24				1
M3R	1	4	5	1	Motorneuron	NA	10.5435	24				1
M4	1	5	1	1	Motorneuron	NA	10.8806	24				1
M5	1	5	5	4	Motorneuron	NA	8.39079	21				1
MCL	1	10	5	1	Sensory	NA	7.34277	20				1
MCR	1	9	5	1	Sensory	NA	8.5211	20				1
MI	1	10	5	1	Motorneuron	NA	9.62182	23				1
NSML	1	9	5	1	Motorneuron	NA	10.3638	22				1
NSMR	1	9	5	1	Motorneuron	NA	9.9035	21				1
OLLL	2	10	1	4	Sensory	NA	10.746	24
OLLR	2	4	1	4	Sensory	NA	11.1754	24
OLQDL	2	10	1	3	Sensory	PC2	11.2524	24		1	1									1
OLQDR	2	4	1	3	Sensory	PC2	12.3452	24		1	1									1
OLQVL	1	4	1	1	Sensory	PC1_pos	2.85	22		1	1							1
OLQVR	1	4	1	1	Sensory	PC2	7.72619	21		1	1									1
RIAL	2	7	1	3	Interneuron	NA	11.3065	23	1
RIAR	2	7	1	3	Interneuron	NA	10.7576	22	1
RIBL	2	7	2	4	Interneuron	PC1_neg	7.57619	17											1
RIBR	2	6	2	4	Interneuron	NA	4.95454	19
RICL	1	9	1	1	Interneuron	NA	7.98971	20
RICR	1	9	1	2	Interneuron	NA	7.74893	18
RID	1	6	2	4	Interneuron	PC1_neg	9.95476	24											1
RIH	4	9	2	4	Interneuron	NA	2.2515	7
RIML	3	8	4	6	Interneuron	PC1_pos	11.95	21										1
RIMR	3	8	4	6	Interneuron	PC1_pos	13.6	23										1
RIPL	1	10	1	1	Interneuron	NA	10.7409	21
RIPR	1	10	1	1	Interneuron	NA	9.65534	20
RIR	1	10	2	4	Interneuron	NA	2.87268	11
RIS	1	1	1	2	Interneuron	NA	5.11938	17
RIVL	2	7	1	2	Motorneuron	PC2	7.53571	16												1
RIVR	2	9	1	2	Motorneuron	PC2	7.92857	18												1
RMDDL	1	5	1	3	Motorneuron	NA	7.04111	19	1		1
RMDDR	2	5	1	3	Motorneuron	NA	6.38803	19	1		1
RMDL	1	9	1	3	Motorneuron	NA	7.70014	22	1		1
RMDR	4	2	1	3	Motorneuron	NA	6.55963	23	1		1
RMDVL	2	2	1	3	Motorneuron	NA	6.76351	22	1		1
RMDVR	2	2	1	3	Motorneuron	NA	6.52938	22	1		1
RMED	1	10	2	4	Motorneuron	PC1_neg	11.6	24											1
RMEL	1	6	2	4	Motorneuron	PC1_neg	11.9548	24											1
RMER	1	6	2	4	Motorneuron	PC1_neg	11.3286	22											1
RMEV	1	10	5	4	Motorneuron	PC1_neg	7.55952	19											1
RMGL	4	1	2	2	Interneuron	NA	3.1735	8
RMGR	4	1	2	2	Interneuron	NA	2.38654	6
RMHL	4	1	2	4	Motorneuron	NA	0.437956	1
RMHR	4	1	2	4	Motorneuron	NA	0.437956	1
SAADL	4	9	2	4	Motorneuron	NA	2.40504	5
SAADR	4	9	2	2	Motorneuron	NA	1.75015	5
SAAVL	2	2	1	4	Motorneuron	NA	6.07734	16
SAAVR	2	2	1	3	Motorneuron	NA	7.31127	18
SIAVL	4	9	2	4	Motorneuron	NA	0.23741	1
SIAVR	4	1	2	4	Motorneuron	NA	0.42446	1
SIBDL	1	6	2	4	Motorneuron	NA	3.39383	14
SIBDR	4	1	2	4	Motorneuron	NA	4.29154	11
SIBVL	4	1	2	4	Motorneuron	NA	1.81779	3
SIBVR	4	1	2	4	Motorneuron	NA	1.81779	3
SMBDL	1	6	2	4	Motorneuron	NA	4.39828	14
SMBDR	1	5	2	4	Motorneuron	PC3	0	13													1
SMBVL	1	10	2	4	Motorneuron	NA	4.26151	12
SMBVR	1	10	2	4	Motorneuron	NA	4.00955	13
SMDDL	1	9	1	3	Motorneuron	NA	7.40844	18	1
SMDDR	1	9	1	2	Motorneuron	NA	7.41696	19	1
SMDVL	1	3	1	3	Motorneuron	PC2	10.4405	22	1											1
SMDVR	1	5	1	2	Motorneuron	PC2	9.64643	23	1											1
URADL	1	10	5	1	Motorneuron	NA	10.2628	21
URADR	1	10	5	1	Motorneuron	NA	10.7015	20
URAVL	2	2	5	1	Motorneuron	NA	5.62368	16
URAVR	1	2	1	3	Motorneuron	NA	7.37132	16
URBL	1	10	1	2	Interneuron	NA	9.95001	22
URBR	1	4	1	2	Interneuron	NA	9.05204	19
URXL	1	7	1	2	Sensory	NaCl	6.45682	19									1
URXR	1	3	1	2	Sensory	NA	8.89275	21
URYDL	2	4	1	1	Sensory	NA	8.18011	22
URYDR	2	4	1	1	Sensory	NA	7.58134	23
URYVL	2	4	1	3	Sensory	NA	8.75281	21
URYVR	2	2	1	3	Sensory	NA	6.8812	20
XXXL	2	7	1	3	NA	NA	5.22674	11
XXXR	4	4	1	2	NA	NA	5.46051	11

## Sheet: CSPA_Euclid(label_table_k4)
Cell_type	Cluster	Neuron_type	Class	Consistency	No_cells
ADAL	4	Interneuron	NA	5.18748	11
ADAR	4	Interneuron	NA	4.78117	10
ADEL	4	Sensory	NA	6.53333	13
ADER	4	Sensory	NA	4.12244	9
ADFL	2	Sensory	NA	5.3837	14
ADFR	2	Sensory	NA	8.34768	15
ADLL	1	Sensory	NA	12.0811	23
ADLR	1	Sensory	NA	14.1948	23
AFDL	2	Sensory	NA	6.98886	21
AFDR	2	Sensory	NA	8.9508	23
AIBL	3	Interneuron	PC2	4.75595	21
AIBR	3	Interneuron	PC2	5.32738	19
AIML	1	Interneuron	NA	11.6382	21
AIMR	1	Interneuron	NA	10.2405	19
AINL	2	Interneuron	NA	8.97756	16
AINR	1	Interneuron	NA	10.8356	20
AIYL	1	Interneuron	NA	11.4961	21
AIYR	1	Interneuron	NA	10.3154	19
AIZL	1	Interneuron	NA	10.6823	21
AIZR	1	Interneuron	NA	10.8001	22
ALA	1	Interneuron	NA	10.6593	20
AQR	4	Sensory	NA	8.12987	16
ASEL	2	Sensory	NaCl	8.71136	20
ASER	2	Sensory	NaCl	11.5351	22
ASGL	2	Sensory	NA	10.7221	21
ASGR	1	Sensory	NaCl	10.9765	23
ASHL	2	Sensory	NaCl	10.2803	22
ASHR	1	Sensory	NaCl	11.4422	22
ASIL	2	Sensory	NA	10.6952	20
ASIR	1	Sensory	NA	10.3868	18
ASJL	2	Sensory	NA	8.31565	14
ASJR	2	Sensory	NA	6.28284	15
ASKL	2	Sensory	NA	11.4921	23
ASKR	1	Sensory	NaCl	11.4492	24
AUAL	2	Sensory	NA	10.6955	20
AUAR	2	Sensory	NA	10.4951	22
AVAL	3	Interneuron	PC1_pos	10.3	22
AVAR	3	Interneuron	PC1_pos	11.4667	23
AVBL	1	Interneuron	PC1_neg	11.4262	22
AVBR	1	Interneuron	PC1_neg	12.3786	22
AVDL	1	Interneuron	NA	12.5473	22
AVDR	1	Interneuron	NA	13.9006	23
AVEL	3	Interneuron	NA	4.1226	20
AVER	3	Interneuron	PC1_pos	5.85	16
AVHL	1	Interneuron	NA	10.7514	19
AVHR	1	Interneuron	NA	12.0835	19
AVJL	1	Interneuron	NA	10.0058	19
AVJR	1	Interneuron	NA	9.5858	19
AVKL	1	Interneuron	NA	8.69403	16
AVKR	1	Interneuron	NA	8.07847	14
AVL	1	Interneuron	NA	7.04184	13
AWAL	2	Sensory	NA	7.46597	18
AWAR	2	Sensory	NA	7.47236	14
AWBL	2	Sensory	NaCl	8.91818	18
AWBR	2	Sensory	NaCl	8.91061	16
AWCL	2	Sensory	NaCl	7.78712	21
AWCR	1	Sensory	NaCl	7.87475	21
BAGL	2	Sensory	NaCl	12.1359	24
BAGR	2	Sensory	NaCl	11.6449	24
CEPDL	1	Sensory	NA	12.1442	21
CEPDR	1	Sensory	NA	11.3618	19
CEPVL	1	Sensory	NA	8.90621	16
CEPVR	1	Sensory	NA	10.6485	18
FLPL	1	Sensory	NA	8.45229	16
FLPR	1	Sensory	NA	8.48658	18
g1AL	1	Endorgan	NA	8.51623	15
g1AR	1	Endorgan	NA	9.57815	17
g1P	1	NA	NA	12.509	20
g2L	1	Endorgan	NA	13.2619	23
g2R	1	Endorgan	NA	11.1674	22
GLRDL	1	Endorgan	NA	11.6042	21
GLRDR	1	Endorgan	NA	11.8873	22
GLRL	4	Endorgan	NA	6.49307	11
GLRR	4	Endorgan	NA	4.88165	8
GLRVL	4	Endorgan	NA	4.28515	9
GLRVR	4	Endorgan	NA	3.97571	8
HYPL10DL	2	NA	NA	4.46232	10
HYPL10DR	4	NA	NA	1.82646	4
HYPL10VL	2	NA	NA	6.65935	12
HYPL10VR	4	NA	NA	6.4111	14
HYPL11DL	4	NA	NA	0.385714	1
HYPL11DR	4	NA	NA	1.57222	3
HYPL11VL	4	NA	NA	1.96437	4
HYPL11VR	4	NA	NA	2.18211	4
HYPL8DL	2	NA	NA	4.27506	11
HYPL8DR	4	NA	NA	4.40162	8
HYPL8VL	2	NA	NA	5.76584	12
HYPL8VR	4	NA	NA	4.54185	10
HYPL9DL	2	NA	NA	6.88245	17
HYPL9DR	4	NA	NA	7.4234	15
HYPL9VL	2	NA	NA	9.28203	18
HYPL9VR	4	NA	NA	7.34738	15
I1L	1	Motorneuron	NA	9.09761	17
I1R	1	Motorneuron	NA	9.91194	19
I2L	1	Motorneuron	NA	10.5838	21
I2R	1	Motorneuron	NA	11.516	22
I3	1	Motorneuron	NA	12.7804	23
I4	1	Motorneuron	NA	14.6348	24
I5	1	Motorneuron	NA	12.1031	23
I6	1	Motorneuron	NA	13.5296	24
IL1DL	2	Sensory	NA	7.93084	23
IL1DR	2	Sensory	NA	9.87903	23
IL1L	1	Sensory	NA	12.8134	23
IL1R	1	Sensory	NA	12.2045	23
IL1VL	2	Sensory	NA	9.39271	19
IL1VR	1	Sensory	NA	11.0752	21
IL2DL	1	Sensory	NA	11.4883	21
IL2DR	1	Sensory	NA	12.3079	21
IL2L	1	Sensory	NA	12.669	22
IL2R	4	Sensory	NA	10.3958	21
IL2VL	1	Sensory	NA	9.56381	16
IL2VR	1	Sensory	NA	9.20163	16
M1	1	Motorneuron	NA	13.533	22
M2L	1	Motorneuron	NA	13.9841	24
M2R	1	Motorneuron	NA	13.9131	24
M3L	1	Motorneuron	NA	13.575	24
M3R	1	Motorneuron	NA	13.3156	24
M4	1	Motorneuron	NA	14.5333	24
M5	1	Motorneuron	NA	12.5433	21
MCL	1	Sensory	NA	11.5628	20
MCR	1	Sensory	NA	11.8488	20
MI	1	Motorneuron	NA	11.5075	23
NSML	1	Motorneuron	NA	12.5999	22
NSMR	1	Motorneuron	NA	12.5447	21
OLLL	2	Sensory	NA	11.0291	24
OLLR	2	Sensory	NA	10.9497	24
OLQDL	2	Sensory	PC2	10.7286	24
OLQDR	2	Sensory	PC2	9.92857	24
OLQVL	1	Sensory	PC1_pos	2.75	22
OLQVR	1	Sensory	PC2	7.96071	21
RIAL	2	Interneuron	NA	9.65621	23
RIAR	2	Interneuron	NA	10.8409	22
RIBL	2	Interneuron	PC1_neg	9.18571	17
RIBR	2	Interneuron	NA	8.79254	19
RICL	1	Interneuron	NA	9.97532	20
RICR	1	Interneuron	NA	8.68644	18
RID	1	Interneuron	PC1_neg	14.0119	24
RIH	4	Interneuron	NA	2.92029	7
RIML	3	Interneuron	PC1_pos	11.3667	21
RIMR	3	Interneuron	PC1_pos	11.0667	23
RIPL	1	Interneuron	NA	12.5398	21
RIPR	1	Interneuron	NA	11.3435	20
RIR	1	Interneuron	NA	7.3405	11
RIS	1	Interneuron	NA	9.08931	17
RIVL	2	Motorneuron	PC2	7.13095	16
RIVR	2	Motorneuron	PC2	9.10357	18
RMDDL	1	Motorneuron	NA	9.65233	19
RMDDR	2	Motorneuron	NA	8.56299	19
RMDL	1	Motorneuron	NA	9.7095	22
RMDR	4	Motorneuron	NA	7.12704	23
RMDVL	2	Motorneuron	NA	7.83906	22
RMDVR	2	Motorneuron	NA	7.00178	22
RMED	1	Motorneuron	PC1_neg	13.8286	24
RMEL	1	Motorneuron	PC1_neg	15.6738	24
RMER	1	Motorneuron	PC1_neg	14.7738	22
RMEV	1	Motorneuron	PC1_neg	11.7024	19
RMGL	4	Interneuron	NA	3.43011	8
RMGR	4	Interneuron	NA	2.54004	6
RMHL	4	Motorneuron	NA	0.335766	1
RMHR	4	Motorneuron	NA	0.335766	1
SAADL	4	Motorneuron	NA	2.50403	5
SAADR	4	Motorneuron	NA	2.50403	5
SAAVL	2	Motorneuron	NA	6.43561	16
SAAVR	2	Motorneuron	NA	8.63919	18
SIAVL	4	Motorneuron	NA	0.460432	1
SIAVR	4	Motorneuron	NA	0.359712	1
SIBDL	1	Motorneuron	NA	6.06306	14
SIBDR	4	Motorneuron	NA	4.9455	11
SIBVL	4	Motorneuron	NA	1.74875	3
SIBVR	4	Motorneuron	NA	1.03976	3
SMBDL	1	Motorneuron	NA	8.12201	14
SMBDR	1	Motorneuron	PC3	0	13
SMBVL	1	Motorneuron	NA	6.87331	12
SMBVR	1	Motorneuron	NA	7.50663	13
SMDDL	1	Motorneuron	NA	10.5015	18
SMDDR	1	Motorneuron	NA	9.46872	19
SMDVL	1	Motorneuron	PC2	11.4429	22
SMDVR	1	Motorneuron	PC2	11.8238	23
URADL	1	Motorneuron	NA	11.8133	21
URADR	1	Motorneuron	NA	11.5702	20
URAVL	2	Motorneuron	NA	8.15701	16
URAVR	1	Motorneuron	NA	9.02538	16
URBL	1	Interneuron	NA	12.0003	22
URBR	1	Interneuron	NA	10.4477	19
URXL	1	Sensory	NaCl	9.80909	19
URXR	1	Sensory	NA	10.7077	21
URYDL	2	Sensory	NA	9.0117	22
URYDR	2	Sensory	NA	8.24868	23
URYVL	2	Sensory	NA	9.21785	21
URYVR	2	Sensory	NA	7.6188	20
XXXL	2	NA	NA	6.01305	11
XXXR	4	NA	NA	6.29794	11

## Sheet: MCMI_Euclid(label_table_k10)
Cell_type	Cluster	Neuron_type	Class	Consistency	No_cells
ADAL	1	Interneuron	NA	2.32935	11
ADAR	1	Interneuron	NA	1.73784	10
ADEL	3	Sensory	NA	2.51802	13
ADER	1	Sensory	NA	1.67862	9
ADFL	3	Sensory	NA	2.40629	14
ADFR	5	Sensory	NA	3.68338	15
ADLL	1	Sensory	NA	6.03891	23
ADLR	1	Sensory	NA	6.67401	23
AFDL	2	Sensory	NA	2.94431	21
AFDR	3	Sensory	NA	3.38882	23
AIBL	8	Interneuron	PC2	3.23214	21
AIBR	1	Interneuron	PC2	3.3631	19
AIML	9	Interneuron	NA	5.59536	21
AIMR	1	Interneuron	NA	4.37079	19
AINL	7	Interneuron	NA	4.3711	16
AINR	1	Interneuron	NA	5.12353	20
AIYL	1	Interneuron	NA	5.3801	21
AIYR	10	Interneuron	NA	5.10926	19
AIZL	1	Interneuron	NA	5.29557	21
AIZR	4	Interneuron	NA	5.45583	22
ALA	1	Interneuron	NA	5.28124	20
AQR	1	Sensory	NA	3.97507	16
ASEL	3	Sensory	NaCl	3.49167	20
ASER	3	Sensory	NaCl	4.60328	22
ASGL	10	Sensory	NA	5.41359	21
ASGR	4	Sensory	NaCl	4.09924	23
ASHL	1	Sensory	NaCl	4.36843	22
ASHR	3	Sensory	NaCl	4.21641	22
ASIL	5	Sensory	NA	4.54385	20
ASIR	5	Sensory	NA	5.02	18
ASJL	1	Sensory	NA	3.85357	14
ASJR	6	Sensory	NA	1.49743	15
ASKL	3	Sensory	NA	5.35232	23
ASKR	3	Sensory	NaCl	5.01667	24
AUAL	3	Sensory	NA	4.14407	20
AUAR	7	Sensory	NA	5.3102	22
AVAL	8	Interneuron	PC1_pos	9.15	22
AVAR	8	Interneuron	PC1_pos	10.3167	23
AVBL	1	Interneuron	PC1_neg	4.74762	22
AVBR	5	Interneuron	PC1_neg	6.09048	22
AVDL	5	Interneuron	NA	5.91503	22
AVDR	9	Interneuron	NA	6.69527	23
AVEL	8	Interneuron	NA	1.70403	20
AVER	8	Interneuron	PC1_pos	4.65	16
AVHL	9	Interneuron	NA	4.96887	19
AVHR	9	Interneuron	NA	5.71472	19
AVJL	6	Interneuron	NA	4.17737	19
AVJR	6	Interneuron	NA	3.39074	19
AVKL	9	Interneuron	NA	3.69087	16
AVKR	10	Interneuron	NA	3.77509	14
AVL	6	Interneuron	NA	2.93245	13
AWAL	3	Sensory	NA	3.03032	18
AWAR	5	Sensory	NA	4.04882	14
AWBL	3	Sensory	NaCl	3.60152	18
AWBR	5	Sensory	NaCl	3.56768	16
AWCL	3	Sensory	NaCl	3.39318	21
AWCR	1	Sensory	NaCl	2.24823	21
BAGL	9	Sensory	NaCl	5.26995	24
BAGR	9	Sensory	NaCl	5.36086	24
CEPDL	5	Sensory	NA	6.2954	21
CEPDR	2	Sensory	NA	5.46119	19
CEPVL	2	Sensory	NA	4.05336	16
CEPVR	9	Sensory	NA	5.56469	18
FLPL	1	Sensory	NA	4.14058	16
FLPR	5	Sensory	NA	3.91678	18
g1AL	7	Endorgan	NA	4.16546	15
g1AR	1	Endorgan	NA	4.57868	17
g1P	5	NA	NA	5.14757	20
g2L	7	Endorgan	NA	6.24473	23
g2R	2	Endorgan	NA	5.70365	22
GLRDL	9	Endorgan	NA	6.1114	21
GLRDR	7	Endorgan	NA	6.32324	22
GLRL	2	Endorgan	NA	2.60325	11
GLRR	9	Endorgan	NA	1.87603	8
GLRVL	1	Endorgan	NA	1.37849	9
GLRVR	1	Endorgan	NA	1.23598	8
HYPL10DL	1	NA	NA	2.55624	10
HYPL10DR	7	NA	NA	0.999561	4
HYPL10VL	9	NA	NA	2.51811	12
HYPL10VR	7	NA	NA	2.91819	14
HYPL11DL	1	NA	NA	0.285714	1
HYPL11DR	7	NA	NA	0.606085	3
HYPL11VL	9	NA	NA	1.41869	4
HYPL11VR	1	NA	NA	1.21052	4
HYPL8DL	9	NA	NA	2.18091	11
HYPL8DR	9	NA	NA	1.83904	8
HYPL8VL	1	NA	NA	2.45506	12
HYPL8VR	9	NA	NA	2.09985	10
HYPL9DL	9	NA	NA	2.30097	17
HYPL9DR	9	NA	NA	3.43158	15
HYPL9VL	9	NA	NA	3.28897	18
HYPL9VR	1	NA	NA	3.08946	15
I1L	9	Motorneuron	NA	4.2321	17
I1R	9	Motorneuron	NA	4.298	19
I2L	10	Motorneuron	NA	4.51543	21
I2R	10	Motorneuron	NA	4.58977	22
I3	4	Motorneuron	NA	5.77592	23
I4	5	Motorneuron	NA	7.78827	24
I5	4	Motorneuron	NA	6.26947	23
I6	5	Motorneuron	NA	6.66513	24
IL1DL	3	Sensory	NA	4.0952	23
IL1DR	2	Sensory	NA	4.82716	23
IL1L	9	Sensory	NA	6.81404	23
IL1R	4	Sensory	NA	5.93717	23
IL1VL	4	Sensory	NA	5.1232	19
IL1VR	4	Sensory	NA	6.06106	21
IL2DL	7	Sensory	NA	5.53437	21
IL2DR	5	Sensory	NA	6.22058	21
IL2L	5	Sensory	NA	6.50891	22
IL2R	2	Sensory	NA	5.60025	21
IL2VL	9	Sensory	NA	4.85266	16
IL2VR	7	Sensory	NA	3.47154	16
M1	5	Motorneuron	NA	7.88558	22
M2L	7	Motorneuron	NA	7.57407	24
M2R	3	Motorneuron	NA	7.07519	24
M3L	4	Motorneuron	NA	6.81642	24
M3R	4	Motorneuron	NA	7.2261	24
M4	5	Motorneuron	NA	7.74787	24
M5	5	Motorneuron	NA	5.63656	21
MCL	10	Sensory	NA	5.27625	20
MCR	9	Sensory	NA	5.18064	20
MI	10	Motorneuron	NA	5.05879	23
NSML	9	Motorneuron	NA	6.44029	22
NSMR	9	Motorneuron	NA	6.26276	21
OLLL	10	Sensory	NA	5.69105	24
OLLR	4	Sensory	NA	6.09833	24
OLQDL	10	Sensory	PC2	7.19167	24
OLQDR	4	Sensory	PC2	7.36667	24
OLQVL	4	Sensory	PC1_pos	0.95	22
OLQVR	4	Sensory	PC2	5.39167	21
RIAL	7	Interneuron	NA	5.67775	23
RIAR	7	Interneuron	NA	6.13203	22
RIBL	7	Interneuron	PC1_neg	2.61905	17
RIBR	6	Interneuron	NA	2.88423	19
RICL	9	Interneuron	NA	5.84275	20
RICR	9	Interneuron	NA	4.686	18
RID	6	Interneuron	PC1_neg	5.55714	24
RIH	9	Interneuron	NA	1.31844	7
RIML	8	Interneuron	PC1_pos	9.01667	21
RIMR	8	Interneuron	PC1_pos	9.31667	23
RIPL	10	Interneuron	NA	6.95755	21
RIPR	10	Interneuron	NA	6.18478	20
RIR	10	Interneuron	NA	2.16639	11
RIS	1	Interneuron	NA	3.0908	17
RIVL	7	Motorneuron	PC2	3.93452	16
RIVR	9	Motorneuron	PC2	5.84286	18
RMDDL	5	Motorneuron	NA	5.16763	19
RMDDR	5	Motorneuron	NA	4.4223	19
RMDL	9	Motorneuron	NA	5.30327	22
RMDR	2	Motorneuron	NA	3.76296	23
RMDVL	2	Motorneuron	NA	3.34802	22
RMDVR	2	Motorneuron	NA	2.7049	22
RMED	10	Motorneuron	PC1_neg	5.94048	24
RMEL	6	Motorneuron	PC1_neg	7.33095	24
RMER	6	Motorneuron	PC1_neg	7.45	22
RMEV	10	Motorneuron	PC1_neg	6.27381	19
RMGL	1	Interneuron	NA	1.58818	8
RMGR	1	Interneuron	NA	0.930744	6
RMHL	1	Motorneuron	NA	0.116788	1
RMHR	1	Motorneuron	NA	0.116788	1
SAADL	9	Motorneuron	NA	1.26412	5
SAADR	9	Motorneuron	NA	1.24501	5
SAAVL	2	Motorneuron	NA	2.64399	16
SAAVR	2	Motorneuron	NA	4.90805	18
SIAVL	9	Motorneuron	NA	0.410072	1
SIAVR	1	Motorneuron	NA	0.0359712	1
SIBDL	6	Motorneuron	NA	2.34741	14
SIBDR	1	Motorneuron	NA	1.7659	11
SIBVL	1	Motorneuron	NA	0.923488	3
SIBVR	1	Motorneuron	NA	0.290581	3
SMBDL	6	Motorneuron	NA	3.76009	14
SMBDR	5	Motorneuron	PC3	0	13
SMBVL	10	Motorneuron	NA	3.26285	12
SMBVR	10	Motorneuron	NA	3.0819	13
SMDDL	9	Motorneuron	NA	5.09603	18
SMDDR	9	Motorneuron	NA	5.33082	19
SMDVL	3	Motorneuron	PC2	6.70476	22
SMDVR	5	Motorneuron	PC2	7.36786	23
URADL	10	Motorneuron	NA	6.24144	21
URADR	10	Motorneuron	NA	6.41072	20
URAVL	2	Motorneuron	NA	4.20492	16
URAVR	2	Motorneuron	NA	4.31798	16
URBL	10	Interneuron	NA	7.0377	22
URBR	4	Interneuron	NA	5.79905	19
URXL	7	Sensory	NaCl	3.47449	19
URXR	3	Sensory	NA	4.77464	21
URYDL	4	Sensory	NA	4.48789	22
URYDR	4	Sensory	NA	4.81061	23
URYVL	4	Sensory	NA	4.35008	21
URYVR	2	Sensory	NA	3.47467	20
XXXL	7	NA	NA	3.6536	11
XXXR	4	NA	NA	3.19263	11

## Sheet: CSPA_mSBD(label_table_k5)
Cell_type	Cluster	Neuron_type	Class	Consistency	No_cells
ADAL	2	Interneuron	NA	4.70696	11
ADAR	2	Interneuron	NA	4.41639	10
ADEL	2	Sensory	NA	5.73041	13
ADER	2	Sensory	NA	3.42527	9
ADFL	2	Sensory	NA	5.61198	14
ADFR	2	Sensory	NA	5.93766	15
ADLL	1	Sensory	NA	10.4582	23
ADLR	1	Sensory	NA	8.84656	23
AFDL	1	Sensory	NA	5.67119	21
AFDR	1	Sensory	NA	6.56586	23
AIBL	4	Interneuron	PC2	5.94167	21
AIBR	1	Interneuron	PC2	7.7619	19
AIML	5	Interneuron	NA	9.05708	21
AIMR	5	Interneuron	NA	7.12303	19
AINL	2	Interneuron	NA	5.92582	16
AINR	2	Interneuron	NA	9.08317	20
AIYL	1	Interneuron	NA	7.38065	21
AIYR	1	Interneuron	NA	7.37146	19
AIZL	1	Interneuron	NA	11.0636	21
AIZR	1	Interneuron	NA	9.44526	22
ALA	1	Interneuron	NA	9.99441	20
AQR	1	Sensory	NA	6.90481	16
ASEL	3	Sensory	NaCl	8.98864	20
ASER	3	Sensory	NaCl	9.30732	22
ASGL	1	Sensory	NA	9.85554	21
ASGR	1	Sensory	NaCl	7.69217	23
ASHL	1	Sensory	NaCl	7.66869	22
ASHR	1	Sensory	NaCl	8.37778	22
ASIL	1	Sensory	NA	9.71572	20
ASIR	1	Sensory	NA	8.38771	18
ASJL	2	Sensory	NA	5.54408	14
ASJR	2	Sensory	NA	4.23947	15
ASKL	1	Sensory	NA	12.2584	23
ASKR	1	Sensory	NaCl	10.2126	24
AUAL	1	Sensory	NA	8.59034	20
AUAR	1	Sensory	NA	10.5835	22
AVAL	4	Interneuron	PC1_pos	14	22
AVAR	4	Interneuron	PC1_pos	14.35	23
AVBL	1	Interneuron	PC1_neg	7.24286	22
AVBR	1	Interneuron	PC1_neg	9.75476	22
AVDL	5	Interneuron	NA	8.31872	22
AVDR	1	Interneuron	NA	11.3901	23
AVEL	4	Interneuron	NA	4.12385	20
AVER	4	Interneuron	PC1_pos	10.45	16
AVHL	1	Interneuron	NA	9.3155	19
AVHR	1	Interneuron	NA	9.73472	19
AVJL	2	Interneuron	NA	7.53473	19
AVJR	2	Interneuron	NA	6.67769	19
AVKL	1	Interneuron	NA	6.3072	16
AVKR	2	Interneuron	NA	6.10966	14
AVL	2	Interneuron	NA	4.54053	13
AWAL	3	Sensory	NA	5.11944	18
AWAR	1	Sensory	NA	6.18023	14
AWBL	3	Sensory	NaCl	7.96439	18
AWBR	1	Sensory	NaCl	6.88384	16
AWCL	3	Sensory	NaCl	7.82424	21
AWCR	3	Sensory	NaCl	6.26869	21
BAGL	3	Sensory	NaCl	10.1876	24
BAGR	3	Sensory	NaCl	9.74444	24
CEPDL	1	Sensory	NA	10.4759	21
CEPDR	1	Sensory	NA	8.7319	19
CEPVL	2	Sensory	NA	6.4577	16
CEPVR	1	Sensory	NA	7.86638	18
FLPL	2	Sensory	NA	6.77249	16
FLPR	1	Sensory	NA	7.21096	18
g1AL	1	Endorgan	NA	6.0579	15
g1AR	1	Endorgan	NA	8.27514	17
g1P	2	NA	NA	9.50767	20
g2L	1	Endorgan	NA	10.6	23
g2R	1	Endorgan	NA	9.72485	22
GLRDL	5	Endorgan	NA	9.81286	21
GLRDR	5	Endorgan	NA	11.2008	22
GLRL	2	Endorgan	NA	4.07765	11
GLRR	2	Endorgan	NA	3.04269	8
GLRVL	2	Endorgan	NA	3.28423	9
GLRVR	2	Endorgan	NA	2.83544	8
HYPL10DL	1	NA	NA	5.16139	10
HYPL10DR	2	NA	NA	1.94316	4
HYPL10VL	1	NA	NA	4.23962	12
HYPL10VR	1	NA	NA	5.36479	14
HYPL11DL	2	NA	NA	0.892857	1
HYPL11DR	2	NA	NA	1.88624	3
HYPL11VL	2	NA	NA	2.19663	4
HYPL11VR	2	NA	NA	2.32504	4
HYPL8DL	2	NA	NA	5.498	11
HYPL8DR	2	NA	NA	3.07915	8
HYPL8VL	1	NA	NA	5.42687	12
HYPL8VR	2	NA	NA	4.33352	10
HYPL9DL	5	NA	NA	6.889	17
HYPL9DR	2	NA	NA	6.20822	15
HYPL9VL	5	NA	NA	7.76035	18
HYPL9VR	1	NA	NA	7.08106	15
I1L	5	Motorneuron	NA	7.73191	17
I1R	5	Motorneuron	NA	8.97603	19
I2L	5	Motorneuron	NA	10.0183	21
I2R	5	Motorneuron	NA	9.91119	22
I3	5	Motorneuron	NA	9.73622	23
I4	1	Motorneuron	NA	12.7621	24
I5	1	Motorneuron	NA	10.4161	23
I6	1	Motorneuron	NA	11.6563	24
IL1DL	1	Sensory	NA	8.87751	23
IL1DR	1	Sensory	NA	10.6143	23
IL1L	5	Sensory	NA	12.8025	23
IL1R	5	Sensory	NA	11.6458	23
IL1VL	5	Sensory	NA	9.05359	19
IL1VR	5	Sensory	NA	10.6752	21
IL2DL	5	Sensory	NA	10.8383	21
IL2DR	5	Sensory	NA	10.5898	21
IL2L	1	Sensory	NA	11.0653	22
IL2R	5	Sensory	NA	9.02713	21
IL2VL	1	Sensory	NA	8.36838	16
IL2VR	2	Sensory	NA	7.11747	16
M1	1	Motorneuron	NA	11.5129	22
M2L	1	Motorneuron	NA	11.6547	24
M2R	1	Motorneuron	NA	12.3618	24
M3L	5	Motorneuron	NA	11.3705	24
M3R	5	Motorneuron	NA	12.6277	24
M4	1	Motorneuron	NA	11.9201	24
M5	5	Motorneuron	NA	9.53325	21
MCL	5	Sensory	NA	8.84603	20
MCR	5	Sensory	NA	9.34338	20
MI	5	Motorneuron	NA	10.3575	23
NSML	5	Motorneuron	NA	11.4163	22
NSMR	5	Motorneuron	NA	10.6756	21
OLLL	1	Sensory	NA	11.8839	24
OLLR	1	Sensory	NA	11.894	24
OLQDL	1	Sensory	PC2	11.8238	24
OLQDR	1	Sensory	PC2	13.2417	24
OLQVL	1	Sensory	PC1_pos	3.85	22
OLQVR	1	Sensory	PC2	8.58333	21
RIAL	1	Interneuron	NA	12.2384	23
RIAR	1	Interneuron	NA	11.6896	22
RIBL	2	Interneuron	PC1_neg	9.00476	17
RIBR	2	Interneuron	NA	7.40711	19
RICL	1	Interneuron	NA	9.38006	20
RICR	1	Interneuron	NA	8.48501	18
RID	2	Interneuron	PC1_neg	12.7405	24
RIH	2	Interneuron	NA	3.01026	7
RIML	4	Interneuron	PC1_pos	12.95	21
RIMR	4	Interneuron	PC1_pos	14	23
RIPL	1	Interneuron	NA	11.577	21
RIPR	1	Interneuron	NA	11.03	20
RIR	2	Interneuron	NA	4.77459	11
RIS	1	Interneuron	NA	5.4648	17
RIVL	1	Motorneuron	PC2	8.21429	16
RIVR	1	Motorneuron	PC2	8.7	18
RMDDL	1	Motorneuron	NA	8.4041	19
RMDDR	1	Motorneuron	NA	7.85318	19
RMDL	1	Motorneuron	NA	8.35448	22
RMDR	1	Motorneuron	NA	7.36812	23
RMDVL	1	Motorneuron	NA	7.92331	22
RMDVR	1	Motorneuron	NA	7.60168	22
RMED	2	Motorneuron	PC1_neg	12.6	24
RMEL	2	Motorneuron	PC1_neg	13.3833	24
RMER	2	Motorneuron	PC1_neg	12.9238	22
RMEV	5	Motorneuron	PC1_neg	8.72619	19
RMGL	2	Interneuron	NA	3.37879	8
RMGR	2	Interneuron	NA	2.68813	6
RMHL	2	Motorneuron	NA	0.437956	1
RMHR	2	Motorneuron	NA	0.437956	1
SAADL	2	Motorneuron	NA	2.46218	5
SAADR	2	Motorneuron	NA	2.01064	5
SAAVL	1	Motorneuron	NA	6.42653	16
SAAVR	1	Motorneuron	NA	7.8817	18
SIAVL	2	Motorneuron	NA	0.23741	1
SIAVR	2	Motorneuron	NA	0.42446	1
SIBDL	2	Motorneuron	NA	5.10357	14
SIBDR	2	Motorneuron	NA	4.53199	11
SIBVL	2	Motorneuron	NA	1.87493	3
SIBVR	2	Motorneuron	NA	1.87493	3
SMBDL	2	Motorneuron	NA	5.52704	14
SMBDR	2	Motorneuron	PC3	0	13
SMBVL	2	Motorneuron	NA	4.5366	12
SMBVR	2	Motorneuron	NA	5.0465	13
SMDDL	1	Motorneuron	NA	8.43615	18
SMDDR	1	Motorneuron	NA	8.51084	19
SMDVL	1	Motorneuron	PC2	11.4405	22
SMDVR	1	Motorneuron	PC2	11.1048	23
URADL	5	Motorneuron	NA	10.9342	21
URADR	5	Motorneuron	NA	11.4773	20
URAVL	5	Motorneuron	NA	6.6018	16
URAVR	1	Motorneuron	NA	7.54582	16
URBL	1	Interneuron	NA	10.7862	22
URBR	1	Interneuron	NA	9.98269	19
URXL	1	Sensory	NaCl	7.06793	19
URXR	1	Sensory	NA	9.42122	21
URYDL	1	Sensory	NA	9.00891	22
URYDR	1	Sensory	NA	8.55908	23
URYVL	1	Sensory	NA	9.71125	21
URYVR	1	Sensory	NA	7.3164	20
XXXL	1	NA	NA	5.92222	11
XXXR	1	NA	NA	5.95683	11

## Sheet: MCMI_mSBD(label_table_k6)
Cell_type	Cluster	Neuron_type	Class	Consistency	No_cells
ADAL	4	Interneuron	NA	4.05095	11
ADAR	2	Interneuron	NA	3.94717	10
ADEL	1	Sensory	NA	4.02583	13
ADER	4	Sensory	NA	3.2751	9
ADFL	4	Sensory	NA	5.10777	14
ADFR	4	Sensory	NA	5.30986	15
ADLL	1	Sensory	NA	9.74914	23
ADLR	2	Sensory	NA	7.64898	23
AFDL	1	Sensory	NA	5.29136	21
AFDR	2	Sensory	NA	5.95764	23
AIBL	6	Interneuron	PC2	5.275	21
AIBR	3	Interneuron	PC2	6.02381	19
AIML	1	Interneuron	NA	8.37805	21
AIMR	1	Interneuron	NA	6.2889	19
AINL	4	Interneuron	NA	4.10303	16
AINR	4	Interneuron	NA	7.16912	20
AIYL	2	Interneuron	NA	6.52111	21
AIYR	4	Interneuron	NA	6.29522	19
AIZL	2	Interneuron	NA	9.9813	21
AIZR	2	Interneuron	NA	7.97585	22
ALA	2	Interneuron	NA	9.09186	20
AQR	2	Sensory	NA	5.30699	16
ASEL	5	Sensory	NaCl	7.79167	20
ASER	5	Sensory	NaCl	8.14167	22
ASGL	2	Sensory	NA	9.00154	21
ASGR	1	Sensory	NaCl	7.12551	23
ASHL	2	Sensory	NaCl	6.25303	22
ASHR	2	Sensory	NaCl	7.66667	22
ASIL	4	Sensory	NA	8.54518	20
ASIR	3	Sensory	NA	7.40491	18
ASJL	4	Sensory	NA	4.10662	14
ASJR	4	Sensory	NA	4.09384	15
ASKL	1	Sensory	NA	10.7583	23
ASKR	1	Sensory	NaCl	8.88788	24
AUAL	2	Sensory	NA	7.1162	20
AUAR	5	Sensory	NA	8.13036	22
AVAL	6	Interneuron	PC1_pos	13.6	22
AVAR	6	Interneuron	PC1_pos	13.95	23
AVBL	1	Interneuron	PC1_neg	6.3619	22
AVBR	3	Interneuron	PC1_neg	8.46905	22
AVDL	1	Interneuron	NA	7.5622	22
AVDR	2	Interneuron	NA	9.53131	23
AVEL	6	Interneuron	NA	3.06898	20
AVER	6	Interneuron	PC1_pos	10.05	16
AVHL	2	Interneuron	NA	7.28761	19
AVHR	4	Interneuron	NA	8.87487	19
AVJL	4	Interneuron	NA	6.62563	19
AVJR	4	Interneuron	NA	4.78697	19
AVKL	2	Interneuron	NA	5.55052	16
AVKR	4	Interneuron	NA	5.1473	14
AVL	4	Interneuron	NA	2.78485	13
AWAL	5	Sensory	NA	4.66384	18
AWAR	2	Sensory	NA	5.72952	14
AWBL	5	Sensory	NaCl	7.38106	18
AWBR	4	Sensory	NaCl	5.90909	16
AWCL	5	Sensory	NaCl	6.77879	21
AWCR	5	Sensory	NaCl	5.76869	21
BAGL	5	Sensory	NaCl	9.12955	24
BAGR	5	Sensory	NaCl	8.93636	24
CEPDL	1	Sensory	NA	9.65229	21
CEPDR	2	Sensory	NA	8.32463	19
CEPVL	4	Sensory	NA	5.52045	16
CEPVR	2	Sensory	NA	7.35197	18
FLPL	1	Sensory	NA	5.86392	16
FLPR	2	Sensory	NA	6.60223	18
g1AL	2	Endorgan	NA	5.55452	15
g1AR	4	Endorgan	NA	7.60202	17
g1P	4	NA	NA	8.62829	20
g2L	3	Endorgan	NA	8.70614	23
g2R	3	Endorgan	NA	8.36136	22
GLRDL	1	Endorgan	NA	9.30203	21
GLRDR	2	Endorgan	NA	9.99763	22
GLRL	4	Endorgan	NA	3.34181	11
GLRR	4	Endorgan	NA	2.71507	8
GLRVL	4	Endorgan	NA	3.07024	9
GLRVR	4	Endorgan	NA	2.44019	8
HYPL10DL	2	NA	NA	4.66194	10
HYPL10DR	4	NA	NA	1.64157	4
HYPL10VL	2	NA	NA	3.91976	12
HYPL10VR	2	NA	NA	3.91082	14
HYPL11DL	4	NA	NA	0.835714	1
HYPL11DR	4	NA	NA	1.26825	3
HYPL11VL	2	NA	NA	2.13949	4
HYPL11VR	4	NA	NA	1.67744	4
HYPL8DL	4	NA	NA	5.38823	11
HYPL8DR	4	NA	NA	2.69287	8
HYPL8VL	2	NA	NA	5.05916	12
HYPL8VR	4	NA	NA	3.92216	10
HYPL9DL	4	NA	NA	6.6621	17
HYPL9DR	4	NA	NA	5.01298	15
HYPL9VL	2	NA	NA	6.90576	18
HYPL9VR	4	NA	NA	5.77826	15
I1L	1	Motorneuron	NA	6.89217	17
I1R	1	Motorneuron	NA	7.88655	19
I2L	1	Motorneuron	NA	9.23112	21
I2R	1	Motorneuron	NA	8.99978	22
I3	1	Motorneuron	NA	8.90535	23
I4	1	Motorneuron	NA	11.7221	24
I5	1	Motorneuron	NA	9.26833	23
I6	4	Motorneuron	NA	10.3152	24
IL1DL	3	Sensory	NA	8.52953	23
IL1DR	3	Sensory	NA	9.54265	23
IL1L	1	Sensory	NA	12.1319	23
IL1R	1	Sensory	NA	10.1051	23
IL1VL	1	Sensory	NA	8.02994	19
IL1VR	1	Sensory	NA	9.67241	21
IL2DL	4	Sensory	NA	9.62773	21
IL2DR	1	Sensory	NA	9.60494	21
IL2L	1	Sensory	NA	10.4867	22
IL2R	1	Sensory	NA	7.96054	21
IL2VL	2	Sensory	NA	7.08841	16
IL2VR	1	Sensory	NA	5.64866	16
M1	4	Motorneuron	NA	10.1418	22
M2L	2	Motorneuron	NA	10.3013	24
M2R	3	Motorneuron	NA	10.964	24
M3L	1	Motorneuron	NA	10.5615	24
M3R	1	Motorneuron	NA	10.5435	24
M4	1	Motorneuron	NA	10.8806	24
M5	4	Motorneuron	NA	8.39079	21
MCL	1	Sensory	NA	7.34277	20
MCR	1	Sensory	NA	8.5211	20
MI	1	Motorneuron	NA	9.62182	23
NSML	1	Motorneuron	NA	10.3638	22
NSMR	1	Motorneuron	NA	9.9035	21
OLLL	4	Sensory	NA	10.746	24
OLLR	4	Sensory	NA	11.1754	24
OLQDL	3	Sensory	PC2	11.2524	24
OLQDR	3	Sensory	PC2	12.3452	24
OLQVL	1	Sensory	PC1_pos	2.85	22
OLQVR	1	Sensory	PC2	7.72619	21
RIAL	3	Interneuron	NA	11.3065	23
RIAR	3	Interneuron	NA	10.7576	22
RIBL	4	Interneuron	PC1_neg	7.57619	17
RIBR	4	Interneuron	NA	4.95454	19
RICL	1	Interneuron	NA	7.98971	20
RICR	2	Interneuron	NA	7.74893	18
RID	4	Interneuron	PC1_neg	9.95476	24
RIH	4	Interneuron	NA	2.2515	7
RIML	6	Interneuron	PC1_pos	11.95	21
RIMR	6	Interneuron	PC1_pos	13.6	23
RIPL	1	Interneuron	NA	10.7409	21
RIPR	1	Interneuron	NA	9.65534	20
RIR	4	Interneuron	NA	2.87268	11
RIS	2	Interneuron	NA	5.11938	17
RIVL	2	Motorneuron	PC2	7.53571	16
RIVR	2	Motorneuron	PC2	7.92857	18
RMDDL	3	Motorneuron	NA	7.04111	19
RMDDR	3	Motorneuron	NA	6.38803	19
RMDL	3	Motorneuron	NA	7.70014	22
RMDR	3	Motorneuron	NA	6.55963	23
RMDVL	3	Motorneuron	NA	6.76351	22
RMDVR	3	Motorneuron	NA	6.52938	22
RMED	4	Motorneuron	PC1_neg	11.6	24
RMEL	4	Motorneuron	PC1_neg	11.9548	24
RMER	4	Motorneuron	PC1_neg	11.3286	22
RMEV	4	Motorneuron	PC1_neg	7.55952	19
RMGL	2	Interneuron	NA	3.1735	8
RMGR	2	Interneuron	NA	2.38654	6
RMHL	4	Motorneuron	NA	0.437956	1
RMHR	4	Motorneuron	NA	0.437956	1
SAADL	4	Motorneuron	NA	2.40504	5
SAADR	2	Motorneuron	NA	1.75015	5
SAAVL	4	Motorneuron	NA	6.07734	16
SAAVR	3	Motorneuron	NA	7.31127	18
SIAVL	4	Motorneuron	NA	0.23741	1
SIAVR	4	Motorneuron	NA	0.42446	1
SIBDL	4	Motorneuron	NA	3.39383	14
SIBDR	4	Motorneuron	NA	4.29154	11
SIBVL	4	Motorneuron	NA	1.81779	3
SIBVR	4	Motorneuron	NA	1.81779	3
SMBDL	4	Motorneuron	NA	4.39828	14
SMBDR	4	Motorneuron	PC3	0	13
SMBVL	4	Motorneuron	NA	4.26151	12
SMBVR	4	Motorneuron	NA	4.00955	13
SMDDL	3	Motorneuron	NA	7.40844	18
SMDDR	2	Motorneuron	NA	7.41696	19
SMDVL	3	Motorneuron	PC2	10.4405	22
SMDVR	2	Motorneuron	PC2	9.64643	23
URADL	1	Motorneuron	NA	10.2628	21
URADR	1	Motorneuron	NA	10.7015	20
URAVL	1	Motorneuron	NA	5.62368	16
URAVR	3	Motorneuron	NA	7.37132	16
URBL	2	Interneuron	NA	9.95001	22
URBR	2	Interneuron	NA	9.05204	19
URXL	2	Sensory	NaCl	6.45682	19
URXR	2	Sensory	NA	8.89275	21
URYDL	1	Sensory	NA	8.18011	22
URYDR	1	Sensory	NA	7.58134	23
URYVL	3	Sensory	NA	8.75281	21
URYVR	3	Sensory	NA	6.8812	20
XXXL	3	NA	NA	5.22674	11
XXXR	2	NA	NA	5.46051	11
