# Supplementary material for: WormTensor: a clustering method for time-series whole-brain activity data from C. elegans
Source: BMC Bioinformatics. 2023 Jun 16;24:254. doi: 10.1186/s12859-023-05230-2 (PMC10273573; doi:10.1186/s12859-023-05230-2)
Supplement: Supplementary file 2 — Additional file 2. Cellular labels for interpreting the clustering results).XLSX 233.53 KB, https://figshare.com/ndownloader/files/38554106. [file 12859_2023_5230_MOESM2_ESM.xlsx]

## Sheet: k（2）
Cell_type	CSPA_Euclid	MCMI_Euclid	CSPA_mSBD	MCMI_mSBD	Neuron_type	Class	Consistency	No_cells	Thermo	Mechanosensory	Head withdrawal	Pharyngeal	Glia	Hypodermal	Gland cell	Non-neuronal	NaCl	PC1_pos	PC1_neg	PC2	PC3
ADAL	2	1	2	1	Interneuron	NA	7.72289	11
ADAR	2	1	2	1	Interneuron	NA	6.74958	10
ADEL	2	1	2	1	Sensory	NA	10.0677	13
ADER	2	1	2	1	Sensory	NA	6.11115	9
ADFL	1	1	2	1	Sensory	NA	8.16232	14
ADFR	1	1	1	1	Sensory	NA	9.36034	15
ADLL	1	1	1	1	Sensory	NA	16.6945	23
ADLR	1	1	1	1	Sensory	NA	15.3792	23
AFDL	1	1	1	2	Sensory	NA	10.0618	21	1
AFDR	1	1	1	2	Sensory	NA	12.5198	23	1
AIBL	1	2	2	2	Interneuron	PC2	10.0619	21												1
AIBR	1	2	1	1	Interneuron	PC2	11.094	19												1
AIML	1	1	1	1	Interneuron	NA	14.4646	21
AIMR	1	1	1	1	Interneuron	NA	13.3887	19
AINL	1	1	1	1	Interneuron	NA	10.087	16
AINR	1	1	1	1	Interneuron	NA	14.0067	20
AIYL	1	1	1	1	Interneuron	NA	12.419	21	1
AIYR	1	1	1	1	Interneuron	NA	12.8074	19	1
AIZL	1	1	1	1	Interneuron	NA	16.0409	21	1
AIZR	1	1	1	1	Interneuron	NA	13.5669	22	1
ALA	1	1	1	1	Interneuron	NA	14.7369	20
AQR	1	1	2	1	Sensory	NA	10.4806	16
ASEL	1	1	1	1	Sensory	NaCl	14.7917	20									1
ASER	1	1	1	1	Sensory	NaCl	16.4477	22									1
ASGL	1	1	1	1	Sensory	NA	14.4137	21
ASGR	1	1	1	1	Sensory	NaCl	17.6811	23									1
ASHL	1	2	1	2	Sensory	NaCl	15.103	22		1							1
ASHR	1	1	1	1	Sensory	NaCl	16.4424	22		1							1
ASIL	1	1	1	1	Sensory	NA	15.3058	20
ASIR	1	1	1	1	Sensory	NA	13.6535	18
ASJL	2	1	1	1	Sensory	NA	9.38677	14
ASJR	2	1	2	1	Sensory	NA	7.75469	15
ASKL	1	1	1	1	Sensory	NA	16.1336	23
ASKR	1	1	1	1	Sensory	NaCl	17.8424	24									1
AUAL	1	1	1	1	Sensory	NA	14.7048	20
AUAR	1	1	1	1	Sensory	NA	16.0543	22
AVAL	1	2	2	2	Interneuron	PC1_pos	16.7	22										1
AVAR	1	2	2	2	Interneuron	PC1_pos	17.05	23										1
AVBL	1	1	1	1	Interneuron	PC1_neg	14.4357	22											1
AVBR	1	1	1	1	Interneuron	PC1_neg	14.6738	22											1
AVDL	1	1	1	1	Interneuron	NA	13.9846	22
AVDR	1	1	1	1	Interneuron	NA	16.4515	23
AVEL	1	2	2	2	Interneuron	NA	8.03205	20
AVER	2	1	2	2	Interneuron	PC1_pos	12.05	16										1
AVHL	1	1	1	1	Interneuron	NA	13.083	19
AVHR	1	1	1	1	Interneuron	NA	13.7617	19
AVJL	1	1	1	1	Interneuron	NA	13.4212	19
AVJR	1	1	1	1	Interneuron	NA	13.2313	19
AVKL	1	1	1	1	Interneuron	NA	10.8804	16
AVKR	1	1	1	1	Interneuron	NA	9.98856	14
AVL	2	1	2	1	Interneuron	NA	7.86619	13
AWAL	1	1	1	1	Sensory	NA	9.64589	18
AWAR	1	1	1	1	Sensory	NA	10.1158	14
AWBL	1	1	1	1	Sensory	NaCl	13.703	18									1
AWBR	1	1	1	1	Sensory	NaCl	11.8561	16									1
AWCL	1	1	1	1	Sensory	NaCl	15.1061	21	1								1
AWCR	1	1	1	1	Sensory	NaCl	14.5227	21	1								1
BAGL	1	1	1	1	Sensory	NaCl	17.7811	24									1
BAGR	1	1	1	1	Sensory	NaCl	17.4061	24									1
CEPDL	1	1	1	1	Sensory	NA	15.1526	21		1
CEPDR	1	1	1	1	Sensory	NA	13.5585	19		1
CEPVL	1	1	1	1	Sensory	NA	10.6666	16		1
CEPVR	1	1	1	1	Sensory	NA	12.9479	18		1
FLPL	2	1	2	1	Sensory	NA	11.0504	16		1
FLPR	1	1	2	1	Sensory	NA	11.6402	18		1
g1AL	1	1	1	1	Endorgan	NA	10.6091	15				1			1	1
g1AR	1	1	1	1	Endorgan	NA	12.7724	17				1			1	1
g1P	1	1	1	1	NA	NA	15.4607	20				1			1	1
g2L	1	1	1	1	Endorgan	NA	16.1107	23				1			1	1
g2R	1	1	1	1	Endorgan	NA	15.8708	22				1			1	1
GLRDL	1	1	1	1	Endorgan	NA	16.1817	21					1			1
GLRDR	1	1	1	1	Endorgan	NA	16.9787	22					1			1
GLRL	2	1	2	1	Endorgan	NA	7.32964	11					1			1
GLRR	2	1	2	1	Endorgan	NA	4.88202	8					1			1
GLRVL	2	1	2	1	Endorgan	NA	6.17676	9					1			1
GLRVR	2	1	2	1	Endorgan	NA	5.15809	8					1			1
HYPL10DL	1	1	1	1	NA	NA	7.30422	10						1		1
HYPL10DR	2	1	2	1	NA	NA	3.00182	4						1		1
HYPL10VL	1	1	1	1	NA	NA	7.45568	12						1		1
HYPL10VR	1	1	2	1	NA	NA	9.79819	14						1		1
HYPL11DL	2	1	2	1	NA	NA	0.907143	1						1		1
HYPL11DR	2	1	2	1	NA	NA	2.21534	3						1		1
HYPL11VL	1	1	2	1	NA	NA	2.91973	4						1		1
HYPL11VR	2	1	2	1	NA	NA	2.94001	4						1		1
HYPL8DL	1	1	1	1	NA	NA	7.55813	11						1		1
HYPL8DR	2	1	2	1	NA	NA	4.37567	8						1		1
HYPL8VL	1	1	1	1	NA	NA	8.66144	12						1		1
HYPL8VR	2	1	2	1	NA	NA	6.02926	10						1		1
HYPL9DL	1	1	1	1	NA	NA	12.1556	17						1		1
HYPL9DR	2	1	1	1	NA	NA	10.0867	15						1		1
HYPL9VL	1	1	1	1	NA	NA	12.8431	18						1		1
HYPL9VR	2	1	1	1	NA	NA	11.2419	15						1		1
I1L	1	1	1	1	Motorneuron	NA	12.6022	17				1
I1R	1	1	1	1	Motorneuron	NA	13.9725	19				1
I2L	1	1	1	1	Motorneuron	NA	13.9966	21				1
I2R	1	1	1	1	Motorneuron	NA	14.0157	22				1
I3	1	1	1	1	Motorneuron	NA	14.8726	23				1
I4	1	1	1	1	Motorneuron	NA	18.0878	24				1
I5	1	1	1	1	Motorneuron	NA	17.3017	23				1
I6	1	1	1	1	Motorneuron	NA	17.1375	24				1
IL1DL	1	2	1	2	Sensory	NA	14.3219	23		1	1
IL1DR	1	2	1	2	Sensory	NA	15.5232	23		1	1
IL1L	1	1	1	1	Sensory	NA	17.68	23		1	1
IL1R	1	1	1	1	Sensory	NA	17.0271	23		1	1
IL1VL	1	1	1	1	Sensory	NA	13.7604	19		1	1
IL1VR	1	1	1	1	Sensory	NA	15.1922	21		1	1
IL2DL	1	1	1	1	Sensory	NA	16.1235	21
IL2DR	1	1	1	1	Sensory	NA	15.5955	21
IL2L	1	1	1	1	Sensory	NA	16.5743	22
IL2R	1	1	1	1	Sensory	NA	15.7064	21
IL2VL	1	1	1	1	Sensory	NA	12.9655	16
IL2VR	1	1	2	1	Sensory	NA	9.79333	16
M1	1	1	1	1	Motorneuron	NA	16.4174	22				1
M2L	1	1	1	1	Motorneuron	NA	18.5485	24				1
M2R	1	1	1	1	Motorneuron	NA	18.5485	24				1
M3L	1	1	1	1	Motorneuron	NA	17.371	24				1
M3R	1	1	1	1	Motorneuron	NA	17.2544	24				1
M4	1	1	1	1	Motorneuron	NA	17.0477	24				1
M5	1	1	1	1	Motorneuron	NA	15.5709	21				1
MCL	1	1	1	1	Sensory	NA	15.1755	20				1
MCR	1	1	1	1	Sensory	NA	14.5993	20				1
MI	1	1	1	1	Motorneuron	NA	15.3356	23				1
NSML	1	1	1	1	Motorneuron	NA	16.0667	22				1
NSMR	1	1	1	1	Motorneuron	NA	15.323	21				1
OLLL	1	2	1	1	Sensory	NA	17.5541	24
OLLR	1	2	1	1	Sensory	NA	18.0418	24
OLQDL	1	1	1	1	Sensory	PC2	17.4464	24		1	1									1
OLQDR	1	1	1	1	Sensory	PC2	17.55	24		1	1									1
OLQVL	1	1	1	1	Sensory	PC1_pos	7.55	22		1	1							1
OLQVR	1	1	1	1	Sensory	PC2	14.9179	21		1	1									1
RIAL	1	2	1	1	Interneuron	NA	17.3985	23	1
RIAR	1	1	1	1	Interneuron	NA	16.4786	22	1
RIBL	1	1	2	1	Interneuron	PC1_neg	12.1429	17											1
RIBR	1	1	1	1	Interneuron	NA	13.5331	19
RICL	1	1	1	1	Interneuron	NA	14.7658	20
RICR	2	1	1	1	Interneuron	NA	12.7992	18
RID	1	1	1	1	Interneuron	PC1_neg	17.4357	24											1
RIH	2	1	2	1	Interneuron	NA	3.57129	7
RIML	1	2	2	2	Interneuron	PC1_pos	14.45	21										1
RIMR	1	2	2	2	Interneuron	PC1_pos	17.2	23										1
RIPL	1	1	1	1	Interneuron	NA	16.4314	21
RIPR	1	1	1	1	Interneuron	NA	15.1384	20
RIR	2	1	2	1	Interneuron	NA	7.36071	11
RIS	1	1	1	2	Interneuron	NA	9.0003	17
RIVL	1	1	1	1	Motorneuron	PC2	10.2321	16												1
RIVR	1	1	1	1	Motorneuron	PC2	13.4893	18												1
RMDDL	1	1	1	1	Motorneuron	NA	13.0511	19	1		1
RMDDR	1	1	1	1	Motorneuron	NA	11.7247	19	1		1
RMDL	1	1	1	1	Motorneuron	NA	14.012	22	1		1
RMDR	1	1	1	2	Motorneuron	NA	12.6711	23	1		1
RMDVL	1	1	1	2	Motorneuron	NA	14.102	22	1		1
RMDVR	1	2	1	2	Motorneuron	NA	13.78	22	1		1
RMED	1	1	1	1	Motorneuron	PC1_neg	16.5429	24											1
RMEL	1	1	1	1	Motorneuron	PC1_neg	17.1381	24											1
RMER	1	1	1	1	Motorneuron	PC1_neg	15.5667	22											1
RMEV	1	1	1	1	Motorneuron	PC1_neg	13.1786	19											1
RMGL	2	1	2	1	Interneuron	NA	5.87451	8
RMGR	2	1	2	1	Interneuron	NA	4.24048	6
RMHL	2	1	2	1	Motorneuron	NA	0.978102	1
RMHR	2	1	2	1	Motorneuron	NA	0.978102	1
SAADL	2	1	2	1	Motorneuron	NA	3.43226	5
SAADR	2	1	2	1	Motorneuron	NA	2.8043	5
SAAVL	2	1	1	1	Motorneuron	NA	11.297	16
SAAVR	1	1	1	1	Motorneuron	NA	11.8768	18
SIAVL	2	1	2	1	Motorneuron	NA	0.76259	1
SIAVR	2	1	2	1	Motorneuron	NA	0.76259	1
SIBDL	1	1	1	1	Motorneuron	NA	9.76604	14
SIBDR	2	1	2	1	Motorneuron	NA	7.81971	11
SIBVL	2	1	2	1	Motorneuron	NA	2.42936	3
SIBVR	2	1	2	1	Motorneuron	NA	2.42936	3
SMBDL	2	1	2	1	Motorneuron	NA	8.89299	14
SMBDR	2	1	2	1	Motorneuron	PC3	0	13													1
SMBVL	2	1	2	1	Motorneuron	NA	8.44132	12
SMBVR	2	1	2	1	Motorneuron	NA	7.24131	13
SMDDL	1	1	1	1	Motorneuron	NA	12.0516	18	1
SMDDR	1	1	1	1	Motorneuron	NA	12.4686	19	1
SMDVL	1	1	1	1	Motorneuron	PC2	16.4964	22	1											1
SMDVR	1	1	1	1	Motorneuron	PC2	15.6976	23	1											1
URADL	1	1	1	1	Motorneuron	NA	15.7848	21
URADR	1	1	1	1	Motorneuron	NA	16.3128	20
URAVL	1	1	1	1	Motorneuron	NA	10.4809	16
URAVR	1	1	1	1	Motorneuron	NA	10.7796	16
URBL	1	1	1	1	Interneuron	NA	16.9848	22
URBR	1	1	1	1	Interneuron	NA	14.5183	19
URXL	1	1	1	1	Sensory	NaCl	11.5288	19									1
URXR	1	1	1	1	Sensory	NA	15.2102	21
URYDL	1	2	1	1	Sensory	NA	14.6014	22
URYDR	1	2	1	2	Sensory	NA	14.6111	23
URYVL	1	2	1	1	Sensory	NA	14.4109	21
URYVR	1	2	1	2	Sensory	NA	11.5921	20
XXXL	1	1	1	1	NA	NA	8.60625	11
XXXR	1	1	1	1	NA	NA	8.43493	11

## Sheet: k (3)
Cell_type	CSPA_Euclid	MCMI_Euclid	CSPA_mSBD	MCMI_mSBD	Neuron_type	Class	Consistency	No_cells	Thermo	Mechanosensory	Head withdrawal	Pharyngeal	Glia	Hypodermal	Gland cell	Non-neuronal	NaCl	PC1_pos	PC1_neg	PC2	PC3
ADAL	3	1	1	3	Interneuron	NA	6.69243	11
ADAR	3	2	1	3	Interneuron	NA	4.78039	10
ADEL	3	1	1	1	Sensory	NA	8.49761	13
ADER	3	1	3	3	Sensory	NA	4.14989	9
ADFL	1	2	3	3	Sensory	NA	6.86198	14
ADFR	1	3	3	3	Sensory	NA	7.49159	15
ADLL	1	1	1	1	Sensory	NA	14.2543	23
ADLR	2	2	1	1	Sensory	NA	12.6415	23
AFDL	2	3	2	2	Sensory	NA	8.12786	21	1
AFDR	2	3	2	2	Sensory	NA	9.68778	23	1
AIBL	3	3	2	2	Interneuron	PC2	9.1869	21												1
AIBR	2	3	2	2	Interneuron	PC2	10.144	19												1
AIML	1	1	1	1	Interneuron	NA	12.2901	21
AIMR	1	2	1	1	Interneuron	NA	10.4192	19
AINL	1	1	1	3	Interneuron	NA	7.52266	16
AINR	1	1	1	3	Interneuron	NA	11.2444	20
AIYL	2	2	1	3	Interneuron	NA	10.5229	21	1
AIYR	1	1	1	3	Interneuron	NA	10.5842	19	1
AIZL	1	2	1	1	Interneuron	NA	14.4104	21	1
AIZR	2	2	1	3	Interneuron	NA	11.8601	22	1
ALA	2	2	1	3	Interneuron	NA	13.0379	20
AQR	2	2	1	3	Sensory	NA	8.59532	16
ASEL	1	3	1	1	Sensory	NaCl	11.7008	20									1
ASER	1	1	1	1	Sensory	NaCl	11.6523	22									1
ASGL	1	1	1	3	Sensory	NA	12.8226	21
ASGR	1	1	1	1	Sensory	NaCl	13.7871	23									1
ASHL	2	2	2	3	Sensory	NaCl	10.6636	22		1							1
ASHR	2	2	1	1	Sensory	NaCl	13.0371	22		1							1
ASIL	1	1	1	3	Sensory	NA	12.4326	20
ASIR	1	1	1	3	Sensory	NA	11.657	18
ASJL	2	1	1	3	Sensory	NA	7.12792	14
ASJR	2	2	3	3	Sensory	NA	5.98632	15
ASKL	2	2	1	1	Sensory	NA	14.837	23
ASKR	2	2	1	1	Sensory	NaCl	13.4788	24									1
AUAL	1	2	1	1	Sensory	NA	11.6084	20
AUAR	2	3	1	1	Sensory	NA	14.6642	22
AVAL	3	3	2	2	Interneuron	PC1_pos	16.1	22										1
AVAR	3	3	2	2	Interneuron	PC1_pos	16.25	23										1
AVBL	1	1	1	1	Interneuron	PC1_neg	11.1857	22											1
AVBR	1	1	1	3	Interneuron	PC1_neg	12.7452	22											1
AVDL	1	1	1	3	Interneuron	NA	12.1757	22
AVDR	1	1	1	3	Interneuron	NA	14.4798	23
AVEL	3	3	2	2	Interneuron	NA	6.74728	20
AVER	2	3	2	2	Interneuron	PC1_pos	11.25	16										1
AVHL	2	1	1	1	Interneuron	NA	11.8759	19
AVHR	1	1	1	3	Interneuron	NA	12.1053	19
AVJL	2	1	1	3	Interneuron	NA	11.0593	19
AVJR	1	2	1	3	Interneuron	NA	10.8185	19
AVKL	1	1	1	3	Interneuron	NA	9.2956	16
AVKR	2	2	1	3	Interneuron	NA	7.52435	14
AVL	2	3	3	3	Interneuron	NA	6.53977	13
AWAL	1	1	1	1	Sensory	NA	6.80223	18
AWAR	1	1	1	1	Sensory	NA	8.05481	14
AWBL	1	1	1	1	Sensory	NaCl	9.72576	18									1
AWBR	1	1	1	3	Sensory	NaCl	8.91667	16									1
AWCL	2	3	2	1	Sensory	NaCl	10.8939	21	1								1
AWCR	2	2	2	1	Sensory	NaCl	10.2348	21	1								1
BAGL	1	1	1	1	Sensory	NaCl	13.622	24									1
BAGR	1	1	1	1	Sensory	NaCl	13.372	24									1
CEPDL	1	2	1	1	Sensory	NA	13.4332	21		1
CEPDR	1	1	1	3	Sensory	NA	11.8038	19		1
CEPVL	2	3	1	3	Sensory	NA	8.40457	16		1
CEPVR	1	1	1	1	Sensory	NA	11.3816	18		1
FLPL	2	2	1	3	Sensory	NA	8.55588	16		1
FLPR	2	2	1	1	Sensory	NA	9.37141	18		1
g1AL	2	2	1	3	Endorgan	NA	9.58503	15				1			1	1
g1AR	2	2	1	3	Endorgan	NA	10.7544	17				1			1	1
g1P	2	2	1	3	NA	NA	12.8099	20				1			1	1
g2L	2	2	1	3	Endorgan	NA	14.257	23				1			1	1
g2R	1	1	1	3	Endorgan	NA	13.7826	22				1			1	1
GLRDL	2	2	1	1	Endorgan	NA	13.6937	21					1			1
GLRDR	1	2	1	1	Endorgan	NA	14.2952	22					1			1
GLRL	3	1	3	3	Endorgan	NA	5.02853	11					1			1
GLRR	3	2	3	3	Endorgan	NA	3.11411	8					1			1
GLRVL	3	2	3	3	Endorgan	NA	4.46445	9					1			1
GLRVR	3	2	3	3	Endorgan	NA	3.21385	8					1			1
HYPL10DL	2	2	1	3	NA	NA	6.93168	10						1		1
HYPL10DR	3	2	3	3	NA	NA	1.94316	4						1		1
HYPL10VL	2	2	1	3	NA	NA	6.88356	12						1		1
HYPL10VR	2	2	1	3	NA	NA	8.02257	14						1		1
HYPL11DL	3	2	3	3	NA	NA	0.892857	1						1		1
HYPL11DR	3	2	3	3	NA	NA	1.99735	3						1		1
HYPL11VL	2	2	3	3	NA	NA	2.30008	4						1		1
HYPL11VR	3	2	3	3	NA	NA	2.61884	4						1		1
HYPL8DL	2	2	1	3	NA	NA	6.34705	11						1		1
HYPL8DR	3	2	3	3	NA	NA	3.21803	8						1		1
HYPL8VL	2	2	1	1	NA	NA	7.50179	12						1		1
HYPL8VR	3	2	3	3	NA	NA	4.78685	10						1		1
HYPL9DL	2	2	1	3	NA	NA	10.3487	17						1		1
HYPL9DR	2	2	1	3	NA	NA	7.65589	15						1		1
HYPL9VL	2	2	1	3	NA	NA	10.9025	18						1		1
HYPL9VR	2	2	1	3	NA	NA	8.9193	15						1		1
I1L	1	1	1	1	Motorneuron	NA	10.687	17				1
I1R	1	1	1	3	Motorneuron	NA	11.808	19				1
I2L	2	2	1	1	Motorneuron	NA	12.4826	21				1
I2R	2	2	1	1	Motorneuron	NA	12.083	22				1
I3	2	2	1	1	Motorneuron	NA	12.1119	23				1
I4	1	1	1	1	Motorneuron	NA	16.4173	24				1
I5	2	2	1	1	Motorneuron	NA	15.3466	23				1
I6	2	2	1	3	Motorneuron	NA	14.9857	24				1
IL1DL	2	2	2	2	Sensory	NA	12.5503	23		1	1
IL1DR	2	3	2	3	Sensory	NA	14.2981	23		1	1
IL1L	2	2	1	1	Sensory	NA	15.6316	23		1	1
IL1R	2	3	1	1	Sensory	NA	14.6913	23		1	1
IL1VL	2	2	2	1	Sensory	NA	11.4421	19		1	1
IL1VR	2	2	1	1	Sensory	NA	12.9434	21		1	1
IL2DL	2	2	1	3	Sensory	NA	13.7555	21
IL2DR	2	2	1	1	Sensory	NA	13.5845	21
IL2L	1	1	1	1	Sensory	NA	14.7429	22
IL2R	1	3	1	1	Sensory	NA	12.9816	21
IL2VL	1	1	1	1	Sensory	NA	11.3047	16
IL2VR	2	3	3	3	Sensory	NA	8.30513	16
M1	1	1	1	3	Motorneuron	NA	14.8276	22				1
M2L	2	3	1	1	Motorneuron	NA	16.6701	24				1
M2R	2	1	1	3	Motorneuron	NA	16.1108	24				1
M3L	2	2	1	1	Motorneuron	NA	15.1928	24				1
M3R	2	2	1	1	Motorneuron	NA	15.2316	24				1
M4	1	1	1	1	Motorneuron	NA	15.0652	24				1
M5	2	1	1	3	Motorneuron	NA	13.3415	21				1
MCL	1	1	1	1	Sensory	NA	12.1063	20				1
MCR	1	1	1	1	Sensory	NA	12.2278	20				1
MI	2	2	1	1	Motorneuron	NA	12.9138	23				1
NSML	1	1	1	1	Motorneuron	NA	14.4712	22				1
NSMR	1	1	1	1	Motorneuron	NA	13.2448	21				1
OLLL	2	2	1	3	Sensory	NA	15.8002	24
OLLR	2	2	1	3	Sensory	NA	15.0828	24
OLQDL	2	2	1	3	Sensory	PC2	16.3631	24		1	1									1
OLQDR	2	2	1	3	Sensory	PC2	16.8417	24		1	1									1
OLQVL	2	2	1	1	Sensory	PC1_pos	6.55	22		1	1							1
OLQVR	2	2	1	1	Sensory	PC2	12.9595	21		1	1									1
RIAL	2	2	1	3	Interneuron	NA	15.1007	23	1
RIAR	2	2	1	3	Interneuron	NA	14.7928	22	1
RIBL	2	2	1	3	Interneuron	PC1_neg	10.4286	17											1
RIBR	2	2	1	3	Interneuron	NA	9.54778	19
RICL	1	1	1	3	Interneuron	NA	12.3579	20
RICR	2	2	1	3	Interneuron	NA	11.0465	18
RID	2	2	1	3	Interneuron	PC1_neg	15.8429	24											1
RIH	3	2	3	3	Interneuron	NA	3.19889	7
RIML	3	3	2	2	Interneuron	PC1_pos	13.85	21										1
RIMR	3	3	2	2	Interneuron	PC1_pos	16.6	23										1
RIPL	1	1	1	1	Interneuron	NA	15.0046	21
RIPR	1	1	1	1	Interneuron	NA	13.9592	20
RIR	3	2	3	3	Interneuron	NA	6.01134	11
RIS	2	2	2	3	Interneuron	NA	7.75558	17
RIVL	1	3	1	3	Motorneuron	PC2	9.02381	16												1
RIVR	1	1	1	1	Motorneuron	PC2	12.4893	18												1
RMDDL	1	1	1	3	Motorneuron	NA	11.3809	19	1		1
RMDDR	1	1	2	2	Motorneuron	NA	10.8994	19	1		1
RMDL	2	2	2	2	Motorneuron	NA	11.8175	22	1		1
RMDR	2	3	2	2	Motorneuron	NA	11.4392	23	1		1
RMDVL	2	3	2	2	Motorneuron	NA	12.2427	22	1		1
RMDVR	2	3	2	2	Motorneuron	NA	11.669	22	1		1
RMED	2	2	1	3	Motorneuron	PC1_neg	14.9762	24											1
RMEL	2	2	1	3	Motorneuron	PC1_neg	15.6286	24											1
RMER	2	2	1	3	Motorneuron	PC1_neg	14.2571	22											1
RMEV	1	1	1	3	Motorneuron	PC1_neg	10.3214	19											1
RMGL	3	1	1	3	Interneuron	NA	4.77961	8
RMGR	3	2	1	1	Interneuron	NA	2.93562	6
RMHL	3	2	3	3	Motorneuron	NA	0.437956	1
RMHR	3	2	3	3	Motorneuron	NA	0.437956	1
SAADL	3	2	3	3	Motorneuron	NA	2.5397	5
SAADR	3	2	3	3	Motorneuron	NA	2.19035	5
SAAVL	2	3	1	3	Motorneuron	NA	9.77049	16
SAAVR	2	3	2	2	Motorneuron	NA	10.1334	18
SIAVL	3	2	3	3	Motorneuron	NA	0.330935	1
SIAVR	3	2	3	3	Motorneuron	NA	0.42446	1
SIBDL	2	2	1	3	Motorneuron	NA	7.57583	14
SIBDR	2	2	1	3	Motorneuron	NA	6.41954	11
SIBVL	3	2	3	3	Motorneuron	NA	1.87493	3
SIBVR	3	2	3	3	Motorneuron	NA	1.87493	3
SMBDL	2	2	2	3	Motorneuron	NA	7.40507	14
SMBDR	2	1	2	3	Motorneuron	PC3	0	13													1
SMBVL	2	2	2	3	Motorneuron	NA	7.12323	12
SMBVR	2	2	2	3	Motorneuron	NA	6.26575	13
SMDDL	2	2	2	3	Motorneuron	NA	11.0338	18	1
SMDDR	2	2	2	3	Motorneuron	NA	11.3196	19	1
SMDVL	1	1	1	3	Motorneuron	PC2	15.4964	22	1											1
SMDVR	1	1	1	1	Motorneuron	PC2	14.7476	23	1											1
URADL	1	1	1	1	Motorneuron	NA	14.3481	21
URADR	1	1	1	1	Motorneuron	NA	14.6048	20
URAVL	2	3	1	1	Motorneuron	NA	8.43738	16
URAVR	1	1	2	3	Motorneuron	NA	9.1481	16
URBL	1	1	1	1	Interneuron	NA	15.0567	22
URBR	2	2	1	1	Interneuron	NA	13.1296	19
URXL	2	2	1	1	Sensory	NaCl	9.61212	19									1
URXR	2	2	1	1	Sensory	NA	12.9444	21
URYDL	2	3	2	3	Sensory	NA	12.9846	22
URYDR	2	2	2	2	Sensory	NA	12.6297	23
URYVL	2	2	1	3	Sensory	NA	12.502	21
URYVR	2	3	2	2	Sensory	NA	10.2948	20
XXXL	2	2	2	3	NA	NA	7.25105	11
XXXR	2	2	2	3	NA	NA	6.86084	11

## Sheet: k (4)
Cell_type	CSPA_Euclid	MCMI_Euclid	CSPA_mSBD	MCMI_mSBD	Neuron_type	Class	Consistency	No_cells	Thermo	Mechanosensory	Head withdrawal	Pharyngeal	Glia	Hypodermal	Gland cell	Non-neuronal	NaCl	PC1_pos	PC1_neg	PC2	PC3
ADAL	4	1	2	3	Interneuron	NA	6.10534	11
ADAR	4	1	2	3	Interneuron	NA	4.77319	10
ADEL	4	1	2	3	Sensory	NA	7.11553	13
ADER	4	1	3	4	Sensory	NA	3.96663	9
ADFL	2	1	3	2	Sensory	NA	6.07886	14
ADFR	2	2	2	2	Sensory	NA	6.36395	15
ADLL	1	1	1	1	Sensory	NA	12.1704	23
ADLR	1	1	1	1	Sensory	NA	10.0888	23
AFDL	2	2	1	2	Sensory	NA	6.05144	21	1
AFDR	2	2	1	2	Sensory	NA	7.69164	23	1
AIBL	3	2	4	2	Interneuron	PC2	7.75833	21												1
AIBR	3	2	1	2	Interneuron	PC2	8.5119	19												1
AIML	1	1	1	1	Interneuron	NA	10.2164	21
AIMR	1	1	1	3	Interneuron	NA	8.80722	19
AINL	2	1	2	3	Interneuron	NA	6.28986	16
AINR	1	1	2	3	Interneuron	NA	9.75616	20
AIYL	1	4	1	4	Interneuron	NA	8.62319	21	1
AIYR	1	1	2	3	Interneuron	NA	8.61895	19	1
AIZL	1	3	1	1	Interneuron	NA	12.908	21	1
AIZR	1	3	1	3	Interneuron	NA	10.777	22	1
ALA	1	4	1	4	Interneuron	NA	10.8255	20
AQR	4	3	2	3	Sensory	NA	7.31636	16
ASEL	2	1	1	3	Sensory	NaCl	10.2614	20									1
ASER	2	1	1	3	Sensory	NaCl	10.2164	22									1
ASGL	2	2	1	1	Sensory	NA	11.1113	21
ASGR	1	1	1	1	Sensory	NaCl	9.9346	23									1
ASHL	2	3	1	1	Sensory	NaCl	9.27475	22		1							1
ASHR	1	3	1	1	Sensory	NaCl	9.91566	22		1							1
ASIL	2	1	2	3	Sensory	NA	10.6595	20
ASIR	1	1	1	4	Sensory	NA	9.75639	18
ASJL	2	1	1	4	Sensory	NA	6.23272	14
ASJR	2	3	3	4	Sensory	NA	4.90991	15
ASKL	2	3	1	1	Sensory	NA	13.3674	23
ASKR	1	3	1	1	Sensory	NaCl	11.7505	24									1
AUAL	2	3	1	3	Sensory	NA	8.94658	20
AUAR	2	2	1	1	Sensory	NA	12.2424	22
AVAL	3	2	4	2	Interneuron	PC1_pos	14.6	22										1
AVAR	3	2	4	2	Interneuron	PC1_pos	14.75	23										1
AVBL	1	1	1	1	Interneuron	PC1_neg	9.1	22											1
AVBR	1	1	1	4	Interneuron	PC1_neg	10.3738	22											1
AVDL	1	1	2	2	Interneuron	NA	9.20403	22
AVDR	1	1	1	1	Interneuron	NA	12.8222	23
AVEL	3	2	4	2	Interneuron	NA	5.36941	20
AVER	3	2	4	2	Interneuron	PC1_pos	11.25	16										1
AVHL	1	1	1	1	Interneuron	NA	10.1746	19
AVHR	1	1	2	4	Interneuron	NA	10.5846	19
AVJL	1	3	2	3	Interneuron	NA	9.4153	19
AVJR	1	3	2	3	Interneuron	NA	7.79828	19
AVKL	1	1	1	4	Interneuron	NA	6.52647	16
AVKR	1	3	2	3	Interneuron	NA	6.73987	14
AVL	1	4	2	4	Interneuron	NA	6.26894	13
AWAL	2	1	1	3	Sensory	NA	6.64636	18
AWAR	2	2	1	3	Sensory	NA	7.52039	14
AWBL	2	1	1	3	Sensory	NaCl	9.0553	18									1
AWBR	2	1	2	3	Sensory	NaCl	7.61111	16									1
AWCL	2	3	1	2	Sensory	NaCl	9.52121	21	1								1
AWCR	1	3	1	2	Sensory	NaCl	6.89747	21	1								1
BAGL	2	1	1	3	Sensory	NaCl	10.9149	24									1
BAGR	2	1	1	3	Sensory	NaCl	10.7217	24									1
CEPDL	1	1	1	1	Sensory	NA	11.5996	21		1
CEPDR	1	1	1	3	Sensory	NA	9.73326	19		1
CEPVL	1	4	2	3	Sensory	NA	7.49021	16		1
CEPVR	1	1	1	1	Sensory	NA	9.61173	18		1
FLPL	1	3	1	3	Sensory	NA	7.62256	16		1
FLPR	1	1	2	3	Sensory	NA	7.57808	18		1
g1AL	1	3	2	4	Endorgan	NA	7.12701	15				1			1	1
g1AR	1	4	2	4	Endorgan	NA	8.72512	17				1			1	1
g1P	1	4	2	3	NA	NA	10.8996	20				1			1	1
g2L	1	4	1	4	Endorgan	NA	12.3697	23				1			1	1
g2R	1	1	1	4	Endorgan	NA	11.0729	22				1			1	1
GLRDL	1	4	1	3	Endorgan	NA	10.7916	21					1			1
GLRDR	1	4	1	3	Endorgan	NA	11.8955	22					1			1
GLRL	4	2	3	4	Endorgan	NA	4.2655	11					1			1
GLRR	4	4	3	4	Endorgan	NA	3.09031	8					1			1
GLRVL	4	3	3	4	Endorgan	NA	3.70725	9					1			1
GLRVR	4	3	3	4	Endorgan	NA	3.19115	8					1			1
HYPL10DL	2	4	1	4	NA	NA	5.90409	10						1		1
HYPL10DR	4	3	3	4	NA	NA	1.94316	4						1		1
HYPL10VL	2	4	2	4	NA	NA	4.32417	12						1		1
HYPL10VR	4	3	2	4	NA	NA	6.04568	14						1		1
HYPL11DL	4	1	3	4	NA	NA	0.892857	1						1		1
HYPL11DR	4	3	3	4	NA	NA	1.99735	3						1		1
HYPL11VL	4	3	3	4	NA	NA	2.21387	4						1		1
HYPL11VR	4	1	3	4	NA	NA	2.43615	4						1		1
HYPL8DL	2	3	3	4	NA	NA	5.57976	11						1		1
HYPL8DR	4	4	3	4	NA	NA	3.2075	8						1		1
HYPL8VL	2	4	1	1	NA	NA	5.57543	12						1		1
HYPL8VR	4	3	3	4	NA	NA	4.41247	10						1		1
HYPL9DL	2	3	1	4	NA	NA	7.35856	17						1		1
HYPL9DR	4	4	2	3	NA	NA	6.83066	15						1		1
HYPL9VL	2	4	1	4	NA	NA	8.42573	18						1		1
HYPL9VR	4	3	2	4	NA	NA	7.44705	15						1		1
I1L	1	1	1	3	Motorneuron	NA	8.58711	17				1
I1R	1	1	1	2	Motorneuron	NA	9.93885	19				1
I2L	1	4	1	3	Motorneuron	NA	10.7063	21				1
I2R	1	4	1	3	Motorneuron	NA	10.5816	22				1
I3	1	4	1	1	Motorneuron	NA	10.7335	23				1
I4	1	1	1	1	Motorneuron	NA	13.8634	24				1
I5	1	3	1	1	Motorneuron	NA	12.4264	23				1
I6	1	3	1	4	Motorneuron	NA	12.4917	24				1
IL1DL	2	3	1	2	Sensory	NA	10.1418	23		1	1
IL1DR	2	3	1	2	Sensory	NA	11.8522	23		1	1
IL1L	1	3	1	1	Sensory	NA	13.8301	23		1	1
IL1R	1	1	1	2	Sensory	NA	12.7025	23		1	1
IL1VL	2	4	1	2	Sensory	NA	10.0278	19		1	1
IL1VR	1	4	1	1	Sensory	NA	11.7254	21		1	1
IL2DL	1	3	1	3	Sensory	NA	11.3052	21
IL2DR	1	1	1	1	Sensory	NA	11.3236	21
IL2L	1	1	1	1	Sensory	NA	12.0548	22
IL2R	4	4	1	1	Sensory	NA	10.847	21
IL2VL	1	1	1	1	Sensory	NA	9.71527	16
IL2VR	1	1	2	3	Sensory	NA	7.78757	16
M1	1	1	1	4	Motorneuron	NA	12.5121	22				1
M2L	1	4	1	1	Motorneuron	NA	13.693	24				1
M2R	1	1	1	4	Motorneuron	NA	13.5431	24				1
M3L	1	4	1	3	Motorneuron	NA	12.1574	24				1
M3R	1	4	1	1	Motorneuron	NA	13.4118	24				1
M4	1	1	1	1	Motorneuron	NA	13.032	24				1
M5	1	1	1	4	Motorneuron	NA	11.0954	21				1
MCL	1	1	1	3	Sensory	NA	10.1947	20				1
MCR	1	1	1	3	Sensory	NA	10.5716	20				1
MI	1	3	1	3	Motorneuron	NA	11.1299	23				1
NSML	1	1	1	1	Motorneuron	NA	12.706	22				1
NSMR	1	1	1	1	Motorneuron	NA	11.9008	21				1
OLLL	2	4	1	4	Sensory	NA	13.6118	24
OLLR	2	3	1	4	Sensory	NA	12.8612	24
OLQDL	2	4	1	4	Sensory	PC2	13.9131	24		1	1									1
OLQDR	2	4	1	2	Sensory	PC2	15.2167	24		1	1									1
OLQVL	1	3	1	1	Sensory	PC1_pos	5.05	22		1	1							1
OLQVR	1	1	1	1	Sensory	PC2	11.2929	21		1	1									1
RIAL	2	3	1	2	Interneuron	NA	13.2104	23	1
RIAR	2	3	1	4	Interneuron	NA	12.5213	22	1
RIBL	2	3	2	3	Interneuron	PC1_neg	9.6	17											1
RIBR	2	3	2	3	Interneuron	NA	8.44209	19
RICL	1	1	1	3	Interneuron	NA	10.3793	20
RICR	1	4	1	4	Interneuron	NA	9.90922	18
RID	1	3	2	3	Interneuron	PC1_neg	14.4429	24											1
RIH	4	4	3	4	Interneuron	NA	3.19889	7
RIML	3	2	4	2	Interneuron	PC1_pos	13.35	21										1
RIMR	3	2	4	2	Interneuron	PC1_pos	14.6	23										1
RIPL	1	1	1	1	Interneuron	NA	12.7157	21
RIPR	1	1	1	1	Interneuron	NA	12.2111	20
RIR	1	4	3	4	Interneuron	NA	5.14294	11
RIS	1	3	1	2	Interneuron	NA	6.70753	17
RIVL	2	1	1	4	Motorneuron	PC2	8.35714	16												1
RIVR	2	1	1	1	Motorneuron	PC2	10.2929	18												1
RMDDL	1	1	1	2	Motorneuron	NA	9.82578	19	1		1
RMDDR	2	1	1	2	Motorneuron	NA	8.42986	19	1		1
RMDL	1	3	1	2	Motorneuron	NA	9.22163	22	1		1
RMDR	4	2	1	2	Motorneuron	NA	8.48659	23	1		1
RMDVL	2	2	2	4	Motorneuron	NA	9.47415	22	1		1
RMDVR	2	2	2	4	Motorneuron	NA	8.74511	22	1		1
RMED	1	3	2	3	Motorneuron	PC1_neg	13.8619	24											1
RMEL	1	3	2	3	Motorneuron	PC1_neg	14.0857	24											1
RMER	1	3	2	3	Motorneuron	PC1_neg	13.5429	22											1
RMEV	1	1	2	4	Motorneuron	PC1_neg	9.75	19											1
RMGL	4	1	2	3	Interneuron	NA	3.82372	8
RMGR	4	3	2	3	Interneuron	NA	2.93562	6
RMHL	4	3	3	4	Motorneuron	NA	0.437956	1
RMHR	4	3	3	4	Motorneuron	NA	0.437956	1
SAADL	4	4	3	4	Motorneuron	NA	2.5397	5
SAADR	4	4	3	4	Motorneuron	NA	2.19035	5
SAAVL	2	2	2	4	Motorneuron	NA	7.34294	16
SAAVR	2	2	1	2	Motorneuron	NA	8.76001	18
SIAVL	4	3	3	4	Motorneuron	NA	0.323741	1
SIAVR	4	3	3	4	Motorneuron	NA	0.42446	1
SIBDL	1	3	2	3	Motorneuron	NA	5.66722	14
SIBDR	4	3	2	4	Motorneuron	NA	5.48778	11
SIBVL	4	1	3	4	Motorneuron	NA	1.87493	3
SIBVR	4	3	3	4	Motorneuron	NA	1.87493	3
SMBDL	1	4	2	4	Motorneuron	NA	6.09545	14
SMBDR	1	1	2	4	Motorneuron	PC3	0	13													1
SMBVL	1	4	2	4	Motorneuron	NA	5.31073	12
SMBVR	1	4	1	4	Motorneuron	NA	5.68637	13
SMDDL	1	4	1	4	Motorneuron	NA	9.71066	18	1
SMDDR	1	3	1	4	Motorneuron	NA	9.61408	19	1
SMDVL	1	1	1	2	Motorneuron	PC2	13.1	22	1											1
SMDVR	1	1	1	1	Motorneuron	PC2	13.2476	23	1											1
URADL	1	1	1	1	Motorneuron	NA	12.2187	21
URADR	1	1	1	1	Motorneuron	NA	12.616	20
URAVL	2	4	1	3	Motorneuron	NA	7.42115	16
URAVR	1	1	1	2	Motorneuron	NA	8.06973	16
URBL	1	1	1	1	Interneuron	NA	12.7606	22
URBR	1	1	1	1	Interneuron	NA	11.283	19
URXL	1	3	1	4	Sensory	NaCl	8.2952	19									1
URXR	1	3	1	1	Sensory	NA	10.6908	21
URYDL	2	3	1	2	Sensory	NA	10.8457	22
URYDR	2	3	1	2	Sensory	NA	10.0327	23
URYVL	2	3	1	2	Sensory	NA	10.6805	21
URYVR	2	2	1	2	Sensory	NA	9.20904	20
XXXL	2	3	1	2	NA	NA	6.15959	11
XXXR	4	3	1	4	NA	NA	6.11937	11

## Sheet: k (5)
Cell_type	CSPA_Euclid	MCMI_Euclid	CSPA_mSBD	MCMI_mSBD	Neuron_type	Class	Consistency	No_cells	Thermo	Mechanosensory	Head withdrawal	Pharyngeal	Glia	Hypodermal	Gland cell	Non-neuronal	NaCl	PC1_pos	PC1_neg	PC2	PC3
ADAL	5	1	2	3	Interneuron	NA	4.70696	11
ADAR	5	1	2	1	Interneuron	NA	4.41639	10
ADEL	5	1	2	5	Sensory	NA	5.73041	13
ADER	5	4	2	3	Sensory	NA	3.42527	9
ADFL	4	3	2	3	Sensory	NA	5.61198	14
ADFR	4	4	2	3	Sensory	NA	5.93766	15
ADLL	1	1	1	1	Sensory	NA	10.4582	23
ADLR	1	1	1	1	Sensory	NA	8.84656	23
AFDL	2	2	1	2	Sensory	NA	5.67119	21	1
AFDR	1	3	1	2	Sensory	NA	6.56586	23	1
AIBL	3	2	4	2	Interneuron	PC2	5.94167	21												1
AIBR	3	3	1	1	Interneuron	PC2	7.7619	19												1
AIML	4	4	5	5	Interneuron	NA	9.05708	21
AIMR	4	1	5	5	Interneuron	NA	7.12303	19
AINL	4	4	2	3	Interneuron	NA	5.92582	16
AINR	1	3	2	3	Interneuron	NA	9.08317	20
AIYL	1	1	1	1	Interneuron	NA	7.38065	21	1
AIYR	1	4	1	1	Interneuron	NA	7.37146	19	1
AIZL	1	1	1	1	Interneuron	NA	11.0636	21	1
AIZR	1	1	1	1	Interneuron	NA	9.44526	22	1
ALA	1	1	1	1	Interneuron	NA	9.99441	20
AQR	2	1	1	1	Sensory	NA	6.90481	16
ASEL	4	3	3	4	Sensory	NaCl	8.98864	20									1
ASER	4	3	3	4	Sensory	NaCl	9.30732	22									1
ASGL	4	2	1	1	Sensory	NA	9.85554	21
ASGR	1	4	1	1	Sensory	NaCl	7.69217	23									1
ASHL	1	3	1	1	Sensory	NaCl	7.66869	22		1							1
ASHR	1	3	1	1	Sensory	NaCl	8.37778	22		1							1
ASIL	4	4	1	3	Sensory	NA	9.71572	20
ASIR	4	4	1	1	Sensory	NA	8.38771	18
ASJL	1	3	2	1	Sensory	NA	5.54408	14
ASJR	4	3	2	3	Sensory	NA	4.23947	15
ASKL	1	3	1	1	Sensory	NA	12.2584	23
ASKR	1	3	1	1	Sensory	NaCl	10.2126	24									1
AUAL	1	3	1	1	Sensory	NA	8.59034	20
AUAR	1	3	1	1	Sensory	NA	10.5835	22
AVAL	3	2	4	2	Interneuron	PC1_pos	14	22										1
AVAR	3	2	4	2	Interneuron	PC1_pos	14.35	23										1
AVBL	4	4	1	1	Interneuron	PC1_neg	7.24286	22											1
AVBR	4	4	1	1	Interneuron	PC1_neg	9.75476	22											1
AVDL	4	4	5	5	Interneuron	NA	8.31872	22
AVDR	4	4	1	1	Interneuron	NA	11.3901	23
AVEL	2	2	4	2	Interneuron	NA	4.12385	20
AVER	2	2	4	2	Interneuron	PC1_pos	10.45	16										1
AVHL	4	4	1	1	Interneuron	NA	9.3155	19
AVHR	4	4	1	3	Interneuron	NA	9.73472	19
AVJL	4	4	2	3	Interneuron	NA	7.53473	19
AVJR	4	3	2	3	Interneuron	NA	6.67769	19
AVKL	4	4	1	1	Interneuron	NA	6.3072	16
AVKR	1	4	2	3	Interneuron	NA	6.10966	14
AVL	1	5	2	1	Interneuron	NA	4.54053	13
AWAL	4	3	3	4	Sensory	NA	5.11944	18
AWAR	4	2	1	1	Sensory	NA	6.18023	14
AWBL	4	3	3	4	Sensory	NaCl	7.96439	18									1
AWBR	4	3	1	3	Sensory	NaCl	6.88384	16									1
AWCL	1	3	3	4	Sensory	NaCl	7.82424	21	1								1
AWCR	2	3	3	4	Sensory	NaCl	6.26869	21	1								1
BAGL	4	2	3	4	Sensory	NaCl	10.1876	24									1
BAGR	4	2	3	4	Sensory	NaCl	9.74444	24									1
CEPDL	4	4	1	1	Sensory	NA	10.4759	21		1
CEPDR	4	4	1	1	Sensory	NA	8.7319	19		1
CEPVL	2	2	2	1	Sensory	NA	6.4577	16		1
CEPVR	4	4	1	1	Sensory	NA	7.86638	18		1
FLPL	1	1	2	1	Sensory	NA	6.77249	16		1
FLPR	1	1	1	1	Sensory	NA	7.21096	18		1
g1AL	1	5	1	1	Endorgan	NA	6.0579	15				1			1	1
g1AR	1	5	1	3	Endorgan	NA	8.27514	17				1			1	1
g1P	1	1	2	3	NA	NA	9.50767	20				1			1	1
g2L	1	3	1	1	Endorgan	NA	10.6	23				1			1	1
g2R	4	1	1	1	Endorgan	NA	9.72485	22				1			1	1
GLRDL	1	5	5	1	Endorgan	NA	9.81286	21					1			1
GLRDR	1	5	5	1	Endorgan	NA	11.2008	22					1			1
GLRL	5	4	2	3	Endorgan	NA	4.07765	11					1			1
GLRR	5	5	2	3	Endorgan	NA	3.04269	8					1			1
GLRVL	5	5	2	3	Endorgan	NA	3.28423	9					1			1
GLRVR	5	5	2	3	Endorgan	NA	2.83544	8					1			1
HYPL10DL	2	5	1	1	NA	NA	5.16139	10						1		1
HYPL10DR	5	4	2	1	NA	NA	1.94316	4						1		1
HYPL10VL	2	5	1	1	NA	NA	4.23962	12						1		1
HYPL10VR	2	3	1	1	NA	NA	5.36479	14						1		1
HYPL11DL	5	4	2	3	NA	NA	0.892857	1						1		1
HYPL11DR	5	4	2	3	NA	NA	1.88624	3						1		1
HYPL11VL	5	3	2	1	NA	NA	2.19663	4						1		1
HYPL11VR	1	4	2	1	NA	NA	2.32504	4						1		1
HYPL8DL	2	3	2	3	NA	NA	5.498	11						1		1
HYPL8DR	5	5	2	3	NA	NA	3.07915	8						1		1
HYPL8VL	2	5	1	1	NA	NA	5.42687	12						1		1
HYPL8VR	2	5	2	3	NA	NA	4.33352	10						1		1
HYPL9DL	2	5	5	3	NA	NA	6.889	17						1		1
HYPL9DR	2	5	2	1	NA	NA	6.20822	15						1		1
HYPL9VL	2	5	5	1	NA	NA	7.76035	18						1		1
HYPL9VR	2	1	1	3	NA	NA	7.08106	15						1		1
I1L	1	4	5	5	Motorneuron	NA	7.73191	17				1
I1R	1	4	5	5	Motorneuron	NA	8.97603	19				1
I2L	2	5	5	5	Motorneuron	NA	10.0183	21				1
I2R	2	5	5	5	Motorneuron	NA	9.91119	22				1
I3	1	1	5	5	Motorneuron	NA	9.73622	23				1
I4	4	4	1	1	Motorneuron	NA	12.7621	24				1
I5	1	1	1	1	Motorneuron	NA	10.4161	23				1
I6	4	1	1	1	Motorneuron	NA	11.6563	24				1
IL1DL	2	1	1	1	Sensory	NA	8.87751	23		1	1
IL1DR	2	2	1	1	Sensory	NA	10.6143	23		1	1
IL1L	1	5	5	1	Sensory	NA	12.8025	23		1	1
IL1R	1	3	5	2	Sensory	NA	11.6458	23		1	1
IL1VL	1	5	5	2	Sensory	NA	9.05359	19		1	1
IL1VR	1	5	5	1	Sensory	NA	10.6752	21		1	1
IL2DL	1	1	5	5	Sensory	NA	10.8383	21
IL2DR	4	4	5	1	Sensory	NA	10.5898	21
IL2L	1	4	1	1	Sensory	NA	11.0653	22
IL2R	1	5	5	1	Sensory	NA	9.02713	21
IL2VL	4	4	1	1	Sensory	NA	8.36838	16
IL2VR	1	4	2	1	Sensory	NA	7.11747	16
M1	4	4	1	1	Motorneuron	NA	11.5129	22				1
M2L	1	5	1	1	Motorneuron	NA	11.6547	24				1
M2R	4	4	1	1	Motorneuron	NA	12.3618	24				1
M3L	1	5	5	5	Motorneuron	NA	11.3705	24				1
M3R	1	5	5	5	Motorneuron	NA	12.6277	24				1
M4	1	1	1	1	Motorneuron	NA	11.9201	24				1
M5	1	4	5	1	Motorneuron	NA	9.53325	21				1
MCL	4	1	5	5	Sensory	NA	8.84603	20				1
MCR	4	5	5	5	Sensory	NA	9.34338	20				1
MI	1	1	5	5	Motorneuron	NA	10.3575	23				1
NSML	4	4	5	5	Motorneuron	NA	11.4163	22				1
NSMR	4	4	5	5	Motorneuron	NA	10.6756	21				1
OLLL	2	2	1	1	Sensory	NA	11.8839	24
OLLR	2	3	1	1	Sensory	NA	11.894	24
OLQDL	2	2	1	1	Sensory	PC2	11.8238	24		1	1									1
OLQDR	2	2	1	1	Sensory	PC2	13.2417	24		1	1									1
OLQVL	1	5	1	1	Sensory	PC1_pos	3.85	22		1	1							1
OLQVR	1	5	1	1	Sensory	PC2	8.58333	21		1	1									1
RIAL	2	2	1	1	Interneuron	NA	12.2384	23	1
RIAR	2	2	1	1	Interneuron	NA	11.6896	22	1
RIBL	4	3	2	3	Interneuron	PC1_neg	9.00476	17											1
RIBR	4	3	2	3	Interneuron	NA	7.40711	19
RICL	1	4	1	1	Interneuron	NA	9.38006	20
RICR	2	5	1	1	Interneuron	NA	8.48501	18
RID	4	4	2	3	Interneuron	PC1_neg	12.7405	24											1
RIH	5	2	2	3	Interneuron	NA	3.01026	7
RIML	3	2	4	2	Interneuron	PC1_pos	12.95	21										1
RIMR	3	2	4	2	Interneuron	PC1_pos	14	23										1
RIPL	1	4	1	1	Interneuron	NA	11.577	21
RIPR	1	4	1	1	Interneuron	NA	11.03	20
RIR	2	5	2	3	Interneuron	NA	4.77459	11
RIS	1	1	1	1	Interneuron	NA	5.4648	17
RIVL	4	3	1	1	Motorneuron	PC2	8.21429	16												1
RIVR	4	4	1	1	Motorneuron	PC2	8.7	18												1
RMDDL	4	4	1	1	Motorneuron	NA	8.4041	19	1		1
RMDDR	4	4	1	1	Motorneuron	NA	7.85318	19	1		1
RMDL	1	5	1	1	Motorneuron	NA	8.35448	22	1		1
RMDR	2	2	1	1	Motorneuron	NA	7.36812	23	1		1
RMDVL	2	2	1	3	Motorneuron	NA	7.92331	22	1		1
RMDVR	2	3	1	3	Motorneuron	NA	7.60168	22	1		1
RMED	1	5	2	3	Motorneuron	PC1_neg	12.6	24											1
RMEL	4	1	2	3	Motorneuron	PC1_neg	13.3833	24											1
RMER	4	3	2	3	Motorneuron	PC1_neg	12.9238	22											1
RMEV	4	4	5	3	Motorneuron	PC1_neg	8.72619	19											1
RMGL	5	4	2	1	Interneuron	NA	3.37879	8
RMGR	5	4	2	1	Interneuron	NA	2.68813	6
RMHL	5	4	2	1	Motorneuron	NA	0.437956	1
RMHR	5	4	2	1	Motorneuron	NA	0.437956	1
SAADL	5	2	2	3	Motorneuron	NA	2.46218	5
SAADR	5	2	2	1	Motorneuron	NA	2.01064	5
SAAVL	2	2	1	3	Motorneuron	NA	6.42653	16
SAAVR	2	2	1	1	Motorneuron	NA	7.8817	18
SIAVL	5	4	2	1	Motorneuron	NA	0.23741	1
SIAVR	5	4	2	1	Motorneuron	NA	0.42446	1
SIBDL	4	5	2	3	Motorneuron	NA	5.10357	14
SIBDR	5	3	2	3	Motorneuron	NA	4.53199	11
SIBVL	5	4	2	3	Motorneuron	NA	1.87493	3
SIBVR	5	3	2	3	Motorneuron	NA	1.87493	3
SMBDL	2	5	2	3	Motorneuron	NA	5.52704	14
SMBDR	1	4	2	3	Motorneuron	PC3	0	13													1
SMBVL	1	5	2	1	Motorneuron	NA	4.5366	12
SMBVR	1	5	2	1	Motorneuron	NA	5.0465	13
SMDDL	2	5	1	1	Motorneuron	NA	8.43615	18	1
SMDDR	2	5	1	1	Motorneuron	NA	8.51084	19	1
SMDVL	4	4	1	1	Motorneuron	PC2	11.4405	22	1											1
SMDVR	4	2	1	1	Motorneuron	PC2	11.1048	23	1											1
URADL	1	4	5	1	Motorneuron	NA	10.9342	21
URADR	4	4	5	1	Motorneuron	NA	11.4773	20
URAVL	1	5	5	5	Motorneuron	NA	6.6018	16
URAVR	4	4	1	1	Motorneuron	NA	7.54582	16
URBL	1	4	1	1	Interneuron	NA	10.7862	22
URBR	1	4	1	1	Interneuron	NA	9.98269	19
URXL	1	3	1	1	Sensory	NaCl	7.06793	19									1
URXR	1	3	1	1	Sensory	NA	9.42122	21
URYDL	2	3	1	2	Sensory	NA	9.00891	22
URYDR	2	2	1	2	Sensory	NA	8.55908	23
URYVL	2	1	1	1	Sensory	NA	9.71125	21
URYVR	2	2	1	2	Sensory	NA	7.3164	20
XXXL	1	3	1	1	NA	NA	5.92222	11
XXXR	2	1	1	1	NA	NA	5.95683	11

## Sheet: k (6)
Cell_type	CSPA_Euclid	MCMI_Euclid	CSPA_mSBD	MCMI_mSBD	Neuron_type	Class	Consistency	No_cells	Thermo	Mechanosensory	Head withdrawal	Pharyngeal	Glia	Hypodermal	Gland cell	Non-neuronal	NaCl	PC1_pos	PC1_neg	PC2	PC3
ADAL	6	1	1	4	Interneuron	NA	4.05095	11
ADAR	5	4	4	2	Interneuron	NA	3.94717	10
ADEL	6	1	4	1	Sensory	NA	4.02583	13
ADER	5	1	4	4	Sensory	NA	3.2751	9
ADFL	6	5	4	4	Sensory	NA	5.10777	14
ADFR	1	1	1	4	Sensory	NA	5.30986	15
ADLL	1	1	1	1	Sensory	NA	9.74914	23
ADLR	1	1	1	2	Sensory	NA	7.64898	23
AFDL	2	2	2	1	Sensory	NA	5.29136	21	1
AFDR	2	2	2	2	Sensory	NA	5.95764	23	1
AIBL	2	3	6	6	Interneuron	PC2	5.275	21												1
AIBR	2	3	2	3	Interneuron	PC2	6.02381	19												1
AIML	1	1	1	1	Interneuron	NA	8.37805	21
AIMR	1	1	1	1	Interneuron	NA	6.2889	19
AINL	3	1	3	4	Interneuron	NA	4.10303	16
AINR	3	1	3	4	Interneuron	NA	7.16912	20
AIYL	3	4	2	2	Interneuron	NA	6.52111	21	1
AIYR	1	1	3	4	Interneuron	NA	6.29522	19	1
AIZL	1	4	1	2	Interneuron	NA	9.9813	21	1
AIZR	3	4	1	2	Interneuron	NA	7.97585	22	1
ALA	4	4	1	2	Interneuron	NA	9.09186	20
AQR	5	4	4	2	Sensory	NA	5.30699	16
ASEL	6	5	5	5	Sensory	NaCl	7.79167	20									1
ASER	6	1	5	5	Sensory	NaCl	8.14167	22									1
ASGL	1	1	1	2	Sensory	NA	9.00154	21
ASGR	3	1	1	1	Sensory	NaCl	7.12551	23									1
ASHL	4	4	1	2	Sensory	NaCl	6.25303	22		1							1
ASHR	3	4	1	2	Sensory	NaCl	7.66667	22		1							1
ASIL	1	1	1	4	Sensory	NA	8.54518	20
ASIR	1	1	1	3	Sensory	NA	7.40491	18
ASJL	3	1	4	4	Sensory	NA	4.10662	14
ASJR	6	5	4	4	Sensory	NA	4.09384	15
ASKL	3	4	1	1	Sensory	NA	10.7583	23
ASKR	3	4	1	1	Sensory	NaCl	8.88788	24									1
AUAL	3	4	2	2	Sensory	NA	7.1162	20
AUAR	3	1	1	5	Sensory	NA	8.13036	22
AVAL	2	3	6	6	Interneuron	PC1_pos	13.6	22										1
AVAR	2	3	6	6	Interneuron	PC1_pos	13.95	23										1
AVBL	1	1	1	1	Interneuron	PC1_neg	6.3619	22											1
AVBR	1	1	1	3	Interneuron	PC1_neg	8.46905	22											1
AVDL	1	1	1	1	Interneuron	NA	7.5622	22
AVDR	1	1	1	2	Interneuron	NA	9.53131	23
AVEL	2	3	6	6	Interneuron	NA	3.06898	20
AVER	2	2	6	6	Interneuron	PC1_pos	10.05	16										1
AVHL	3	5	1	2	Interneuron	NA	7.28761	19
AVHR	3	1	1	4	Interneuron	NA	8.87487	19
AVJL	1	5	3	4	Interneuron	NA	6.62563	19
AVJR	1	4	3	4	Interneuron	NA	4.78697	19
AVKL	1	1	2	2	Interneuron	NA	5.55052	16
AVKR	1	4	3	4	Interneuron	NA	5.1473	14
AVL	4	4	4	4	Interneuron	NA	2.78485	13
AWAL	6	1	5	5	Sensory	NA	4.66384	18
AWAR	1	1	1	2	Sensory	NA	5.72952	14
AWBL	6	1	5	5	Sensory	NaCl	7.38106	18									1
AWBR	1	1	1	4	Sensory	NaCl	5.90909	16									1
AWCL	3	2	5	5	Sensory	NaCl	6.77879	21	1								1
AWCR	5	4	5	5	Sensory	NaCl	5.76869	21	1								1
BAGL	6	5	5	5	Sensory	NaCl	9.12955	24									1
BAGR	6	5	5	5	Sensory	NaCl	8.93636	24									1
CEPDL	1	1	1	1	Sensory	NA	9.65229	21		1
CEPDR	1	1	1	2	Sensory	NA	8.32463	19		1
CEPVL	1	2	1	4	Sensory	NA	5.52045	16		1
CEPVR	1	1	2	2	Sensory	NA	7.35197	18		1
FLPL	4	4	1	1	Sensory	NA	5.86392	16		1
FLPR	1	1	1	2	Sensory	NA	6.60223	18		1
g1AL	3	2	2	2	Endorgan	NA	5.55452	15				1			1	1
g1AR	1	2	3	4	Endorgan	NA	7.60202	17				1			1	1
g1P	1	2	3	4	NA	NA	8.62829	20				1			1	1
g2L	1	4	1	3	Endorgan	NA	8.70614	23				1			1	1
g2R	1	1	1	3	Endorgan	NA	8.36136	22				1			1	1
GLRDL	3	2	1	1	Endorgan	NA	9.30203	21					1			1
GLRDR	3	2	1	2	Endorgan	NA	9.99763	22					1			1
GLRL	5	1	4	4	Endorgan	NA	3.34181	11					1			1
GLRR	5	2	4	4	Endorgan	NA	2.71507	8					1			1
GLRVL	5	4	4	4	Endorgan	NA	3.07024	9					1			1
GLRVR	5	4	4	4	Endorgan	NA	2.44019	8					1			1
HYPL10DL	5	2	2	2	NA	NA	4.66194	10						1		1
HYPL10DR	5	1	4	4	NA	NA	1.64157	4						1		1
HYPL10VL	5	2	2	2	NA	NA	3.91976	12						1		1
HYPL10VR	1	2	2	2	NA	NA	3.91082	14						1		1
HYPL11DL	5	1	4	4	NA	NA	0.835714	1						1		1
HYPL11DR	5	1	4	4	NA	NA	1.26825	3						1		1
HYPL11VL	5	2	4	2	NA	NA	2.13949	4						1		1
HYPL11VR	5	1	4	4	NA	NA	1.67744	4						1		1
HYPL8DL	5	4	4	4	NA	NA	5.38823	11						1		1
HYPL8DR	5	2	4	4	NA	NA	2.69287	8						1		1
HYPL8VL	5	4	4	2	NA	NA	5.05916	12						1		1
HYPL8VR	5	4	4	4	NA	NA	3.92216	10						1		1
HYPL9DL	5	4	2	4	NA	NA	6.6621	17						1		1
HYPL9DR	5	2	3	4	NA	NA	5.01298	15						1		1
HYPL9VL	5	4	2	2	NA	NA	6.90576	18						1		1
HYPL9VR	5	4	2	4	NA	NA	5.77826	15						1		1
I1L	1	2	1	1	Motorneuron	NA	6.89217	17				1
I1R	1	2	1	1	Motorneuron	NA	7.88655	19				1
I2L	4	2	1	1	Motorneuron	NA	9.23112	21				1
I2R	4	4	1	1	Motorneuron	NA	8.99978	22				1
I3	4	4	1	1	Motorneuron	NA	8.90535	23				1
I4	1	1	1	1	Motorneuron	NA	11.7221	24				1
I5	4	4	1	1	Motorneuron	NA	9.26833	23				1
I6	1	1	1	4	Motorneuron	NA	10.3152	24				1
IL1DL	4	4	2	3	Sensory	NA	8.52953	23		1	1
IL1DR	4	3	2	3	Sensory	NA	9.54265	23		1	1
IL1L	1	2	1	1	Sensory	NA	12.1319	23		1	1
IL1R	3	1	1	1	Sensory	NA	10.1051	23		1	1
IL1VL	4	1	1	1	Sensory	NA	8.02994	19		1	1
IL1VR	3	2	1	1	Sensory	NA	9.67241	21		1	1
IL2DL	1	4	1	4	Sensory	NA	9.62773	21
IL2DR	1	1	1	1	Sensory	NA	9.60494	21
IL2L	1	1	1	1	Sensory	NA	10.4867	22
IL2R	1	2	1	1	Sensory	NA	7.96054	21
IL2VL	1	1	1	2	Sensory	NA	7.08841	16
IL2VR	3	1	1	1	Sensory	NA	5.64866	16
M1	1	1	1	4	Motorneuron	NA	10.1418	22				1
M2L	3	2	1	2	Motorneuron	NA	10.3013	24				1
M2R	1	1	2	3	Motorneuron	NA	10.964	24				1
M3L	4	4	1	1	Motorneuron	NA	10.5615	24				1
M3R	4	2	1	1	Motorneuron	NA	10.5435	24				1
M4	1	1	1	1	Motorneuron	NA	10.8806	24				1
M5	1	1	1	4	Motorneuron	NA	8.39079	21				1
MCL	1	1	1	1	Sensory	NA	7.34277	20				1
MCR	1	1	1	1	Sensory	NA	8.5211	20				1
MI	4	4	1	1	Motorneuron	NA	9.62182	23				1
NSML	1	1	1	1	Motorneuron	NA	10.3638	22				1
NSMR	1	1	1	1	Motorneuron	NA	9.9035	21				1
OLLL	4	6	1	4	Sensory	NA	10.746	24
OLLR	4	6	1	4	Sensory	NA	11.1754	24
OLQDL	4	6	1	3	Sensory	PC2	11.2524	24		1	1									1
OLQDR	4	2	1	3	Sensory	PC2	12.3452	24		1	1									1
OLQVL	4	2	1	1	Sensory	PC1_pos	2.85	22		1	1							1
OLQVR	3	1	1	1	Sensory	PC2	7.72619	21		1	1									1
RIAL	4	6	2	3	Interneuron	NA	11.3065	23	1
RIAR	4	6	2	3	Interneuron	NA	10.7576	22	1
RIBL	6	5	3	4	Interneuron	PC1_neg	7.57619	17											1
RIBR	6	4	3	4	Interneuron	NA	4.95454	19
RICL	1	1	1	1	Interneuron	NA	7.98971	20
RICR	5	4	1	2	Interneuron	NA	7.74893	18
RID	6	5	3	4	Interneuron	PC1_neg	9.95476	24											1
RIH	5	2	4	4	Interneuron	NA	2.2515	7
RIML	2	3	6	6	Interneuron	PC1_pos	11.95	21										1
RIMR	2	3	6	6	Interneuron	PC1_pos	13.6	23										1
RIPL	1	1	1	1	Interneuron	NA	10.7409	21
RIPR	1	1	1	1	Interneuron	NA	9.65534	20
RIR	4	4	3	4	Interneuron	NA	2.87268	11
RIS	1	4	2	2	Interneuron	NA	5.11938	17
RIVL	3	1	2	2	Motorneuron	PC2	7.53571	16												1
RIVR	3	1	2	2	Motorneuron	PC2	7.92857	18												1
RMDDL	1	1	1	3	Motorneuron	NA	7.04111	19	1		1
RMDDR	1	1	2	3	Motorneuron	NA	6.38803	19	1		1
RMDL	1	2	2	3	Motorneuron	NA	7.70014	22	1		1
RMDR	2	2	2	3	Motorneuron	NA	6.55963	23	1		1
RMDVL	6	5	2	3	Motorneuron	NA	6.76351	22	1		1
RMDVR	6	5	2	3	Motorneuron	NA	6.52938	22	1		1
RMED	1	2	3	4	Motorneuron	PC1_neg	11.6	24											1
RMEL	1	5	3	4	Motorneuron	PC1_neg	11.9548	24											1
RMER	1	5	3	4	Motorneuron	PC1_neg	11.3286	22											1
RMEV	1	5	1	4	Motorneuron	PC1_neg	7.55952	19											1
RMGL	6	1	4	2	Interneuron	NA	3.1735	8
RMGR	5	1	4	2	Interneuron	NA	2.38654	6
RMHL	5	1	4	4	Motorneuron	NA	0.437956	1
RMHR	5	1	4	4	Motorneuron	NA	0.437956	1
SAADL	5	2	4	4	Motorneuron	NA	2.40504	5
SAADR	5	2	4	2	Motorneuron	NA	1.75015	5
SAAVL	6	5	3	4	Motorneuron	NA	6.07734	16
SAAVR	1	2	2	3	Motorneuron	NA	7.31127	18
SIAVL	5	1	4	4	Motorneuron	NA	0.23741	1
SIAVR	5	1	4	4	Motorneuron	NA	0.42446	1
SIBDL	6	5	3	4	Motorneuron	NA	3.39383	14
SIBDR	5	4	4	4	Motorneuron	NA	4.29154	11
SIBVL	5	1	4	4	Motorneuron	NA	1.81779	3
SIBVR	5	4	4	4	Motorneuron	NA	1.81779	3
SMBDL	4	4	3	4	Motorneuron	NA	4.39828	14
SMBDR	3	1	3	4	Motorneuron	PC3	0	13													1
SMBVL	1	5	3	4	Motorneuron	NA	4.26151	12
SMBVR	3	2	3	4	Motorneuron	NA	4.00955	13
SMDDL	5	4	1	3	Motorneuron	NA	7.40844	18	1
SMDDR	5	4	1	2	Motorneuron	NA	7.41696	19	1
SMDVL	1	1	2	3	Motorneuron	PC2	10.4405	22	1											1
SMDVR	1	1	2	2	Motorneuron	PC2	9.64643	23	1											1
URADL	1	1	1	1	Motorneuron	NA	10.2628	21
URADR	1	1	1	1	Motorneuron	NA	10.7015	20
URAVL	3	2	1	1	Motorneuron	NA	5.62368	16
URAVR	1	1	1	3	Motorneuron	NA	7.37132	16
URBL	1	1	1	2	Interneuron	NA	9.95001	22
URBR	1	4	1	2	Interneuron	NA	9.05204	19
URXL	3	4	1	2	Sensory	NaCl	6.45682	19									1
URXR	3	4	1	2	Sensory	NA	8.89275	21
URYDL	4	6	2	1	Sensory	NA	8.18011	22
URYDR	4	6	2	1	Sensory	NA	7.58134	23
URYVL	4	4	2	3	Sensory	NA	8.75281	21
URYVR	4	3	2	3	Sensory	NA	6.8812	20
XXXL	3	6	2	3	NA	NA	5.22674	11
XXXR	3	6	2	2	NA	NA	5.46051	11

## Sheet: k (7)
Cell_type	CSPA_Euclid	MCMI_Euclid	CSPA_mSBD	MCMI_mSBD	Neuron_type	Class	Consistency	No_cells	Thermo	Mechanosensory	Head withdrawal	Pharyngeal	Glia	Hypodermal	Gland cell	Non-neuronal	NaCl	PC1_pos	PC1_neg	PC2	PC3
ADAL	7	2	6	3	Interneuron	NA	3.66277	11
ADAR	7	1	4	4	Interneuron	NA	3.73054	10
ADEL	7	1	4	1	Sensory	NA	3.96496	13
ADER	7	5	6	3	Sensory	NA	3.2751	9
ADFL	4	5	2	3	Sensory	NA	5.08191	14
ADFR	1	2	1	3	Sensory	NA	5.19746	15
ADLL	1	1	1	1	Sensory	NA	9.0917	23
ADLR	1	1	1	2	Sensory	NA	6.98568	23
AFDL	2	2	2	2	Sensory	NA	5.08296	21	1
AFDR	2	2	2	1	Sensory	NA	5.55261	23	1
AIBL	3	6	7	6	Interneuron	PC2	4.86429	21												1
AIBR	3	2	2	2	Interneuron	PC2	5.89881	19												1
AIML	1	3	4	1	Interneuron	NA	7.7477	21
AIMR	1	3	4	1	Interneuron	NA	5.57308	19
AINL	4	3	2	3	Interneuron	NA	3.61803	16
AINR	4	3	3	3	Interneuron	NA	6.77151	20
AIYL	1	1	2	4	Interneuron	NA	5.99525	21	1
AIYR	1	3	2	3	Interneuron	NA	5.31078	19	1
AIZL	1	1	2	1	Interneuron	NA	8.20625	21	1
AIZR	4	1	1	1	Interneuron	NA	7.30018	22	1
ALA	4	4	1	1	Interneuron	NA	8.76873	20
AQR	5	1	4	4	Sensory	NA	4.96156	16
ASEL	4	5	5	3	Sensory	NaCl	7.39167	20									1
ASER	2	2	5	5	Sensory	NaCl	8.05076	22									1
ASGL	2	2	1	1	Sensory	NA	8.84613	21
ASGR	1	3	1	1	Sensory	NaCl	6.64773	23									1
ASHL	4	4	1	1	Sensory	NaCl	6.25303	22		1							1
ASHR	5	4	1	1	Sensory	NaCl	7.58333	22		1							1
ASIL	1	5	4	3	Sensory	NA	7.87977	20
ASIR	1	2	1	2	Sensory	NA	6.97509	18
ASJL	7	3	2	7	Sensory	NA	4.07214	14
ASJR	4	5	6	3	Sensory	NA	3.21199	15
ASKL	4	4	1	1	Sensory	NA	10.3435	23
ASKR	4	4	1	1	Sensory	NaCl	8.42197	24									1
AUAL	4	5	2	1	Sensory	NA	6.07567	20
AUAR	4	4	1	1	Sensory	NA	7.89881	22
AVAL	3	6	7	6	Interneuron	PC1_pos	13.6	22										1
AVAR	3	6	7	6	Interneuron	PC1_pos	13.95	23										1
AVBL	1	3	4	1	Interneuron	PC1_neg	5.3381	22											1
AVBR	1	5	1	2	Interneuron	PC1_neg	7.46905	22											1
AVDL	1	3	2	2	Interneuron	NA	6.71608	22
AVDR	1	3	1	1	Interneuron	NA	8.74618	23
AVEL	3	6	7	6	Interneuron	NA	2.90163	20
AVER	3	2	7	6	Interneuron	PC1_pos	10.05	16										1
AVHL	1	4	1	1	Interneuron	NA	6.98467	19
AVHR	1	4	3	3	Interneuron	NA	8.18161	19
AVJL	1	5	2	3	Interneuron	NA	6.28564	19
AVJR	4	5	2	7	Interneuron	NA	4.59155	19
AVKL	1	3	2	4	Interneuron	NA	5.03863	16
AVKR	1	3	3	3	Interneuron	NA	4.63469	14
AVL	4	1	2	4	Interneuron	NA	2.73038	13
AWAL	4	2	5	5	Sensory	NA	4.47946	18
AWAR	1	2	1	1	Sensory	NA	5.12635	14
AWBL	4	2	5	5	Sensory	NaCl	7.21439	18									1
AWBR	1	2	1	3	Sensory	NaCl	5.70909	16									1
AWCL	2	5	5	5	Sensory	NaCl	6.29545	21	1								1
AWCR	2	5	5	5	Sensory	NaCl	5.30909	21	1								1
BAGL	2	2	5	5	Sensory	NaCl	8.47121	24									1
BAGR	2	2	5	5	Sensory	NaCl	8.65303	24									1
CEPDL	1	5	1	1	Sensory	NA	9.13911	21		1
CEPDR	1	2	1	4	Sensory	NA	7.33632	19		1
CEPVL	2	2	3	3	Sensory	NA	4.57359	16		1
CEPVR	1	3	2	4	Sensory	NA	6.84361	18		1
FLPL	6	1	4	3	Sensory	NA	5.57728	16		1
FLPR	4	5	4	1	Sensory	NA	6.07181	18		1
g1AL	1	5	2	4	Endorgan	NA	5.47287	15				1			1	1
g1AR	4	4	3	3	Endorgan	NA	7.13219	17				1			1	1
g1P	1	4	3	3	NA	NA	7.34973	20				1			1	1
g2L	4	5	1	2	Endorgan	NA	8.24174	23				1			1	1
g2R	1	5	1	2	Endorgan	NA	7.9511	22				1			1	1
GLRDL	4	5	2	1	Endorgan	NA	7.96818	21					1			1
GLRDR	4	5	2	1	Endorgan	NA	8.54047	22					1			1
GLRL	2	5	6	3	Endorgan	NA	3.08109	11					1			1
GLRR	2	5	6	3	Endorgan	NA	2.12553	8					1			1
GLRVL	7	4	6	3	Endorgan	NA	2.75644	9					1			1
GLRVR	7	5	6	3	Endorgan	NA	2.44019	8					1			1
HYPL10DL	2	1	2	4	NA	NA	4.54665	10						1		1
HYPL10DR	7	2	6	2	NA	NA	1.5046	4						1		1
HYPL10VL	5	4	2	4	NA	NA	3.78912	12						1		1
HYPL10VR	2	5	2	3	NA	NA	3.78508	14						1		1
HYPL11DL	7	2	6	3	NA	NA	0.835714	1						1		1
HYPL11DR	7	2	6	3	NA	NA	1.26825	3						1		1
HYPL11VL	7	5	6	4	NA	NA	1.96831	4						1		1
HYPL11VR	7	2	6	3	NA	NA	1.67744	4						1		1
HYPL8DL	5	4	6	3	NA	NA	5.06501	11						1		1
HYPL8DR	5	4	6	4	NA	NA	2.42162	8						1		1
HYPL8VL	5	5	2	4	NA	NA	4.95328	12						1		1
HYPL8VR	5	4	6	3	NA	NA	3.5725	10						1		1
HYPL9DL	5	4	2	4	NA	NA	6.13724	17						1		1
HYPL9DR	5	4	2	1	NA	NA	4.27365	15						1		1
HYPL9VL	5	4	2	4	NA	NA	6.30025	18						1		1
HYPL9VR	5	1	2	7	NA	NA	5.60052	15						1		1
I1L	5	5	1	1	Motorneuron	NA	6.18376	17				1
I1R	5	5	1	1	Motorneuron	NA	7.00043	19				1
I2L	6	4	4	1	Motorneuron	NA	8.47754	21				1
I2R	6	5	4	1	Motorneuron	NA	8.35763	22				1
I3	6	1	4	1	Motorneuron	NA	8.35499	23				1
I4	1	3	1	1	Motorneuron	NA	10.6087	24				1
I5	6	1	1	1	Motorneuron	NA	8.68435	23				1
I6	1	1	1	1	Motorneuron	NA	9.89662	24				1
IL1DL	6	5	1	2	Sensory	NA	8.27153	23		1	1
IL1DR	6	1	1	2	Sensory	NA	9.12218	23		1	1
IL1L	1	4	1	1	Sensory	NA	11.2166	23		1	1
IL1R	4	5	1	1	Sensory	NA	9.43206	23		1	1
IL1VL	6	1	1	1	Sensory	NA	7.74031	19		1	1
IL1VR	6	4	1	1	Sensory	NA	8.93148	21		1	1
IL2DL	4	3	4	3	Sensory	NA	8.95681	21
IL2DR	1	5	4	1	Sensory	NA	8.99347	21
IL2L	1	2	1	1	Sensory	NA	9.70689	22
IL2R	1	2	1	1	Sensory	NA	7.32648	21
IL2VL	1	3	1	4	Sensory	NA	6.07089	16
IL2VR	1	2	4	3	Sensory	NA	5.31663	16
M1	1	2	1	3	Motorneuron	NA	9.64672	22				1
M2L	1	4	1	2	Motorneuron	NA	9.84158	24				1
M2R	1	5	1	2	Motorneuron	NA	10.1262	24				1
M3L	6	5	4	1	Motorneuron	NA	9.42381	24				1
M3R	6	5	4	1	Motorneuron	NA	9.83702	24				1
M4	1	1	1	1	Motorneuron	NA	10.0899	24				1
M5	1	3	1	2	Motorneuron	NA	7.57579	21				1
MCL	1	3	4	3	Sensory	NA	6.01009	20				1
MCR	5	5	4	1	Sensory	NA	6.97139	20				1
MI	6	1	4	1	Motorneuron	NA	8.73465	23				1
NSML	1	5	4	1	Motorneuron	NA	8.98254	22				1
NSMR	1	5	4	1	Motorneuron	NA	9.24773	21				1
OLLL	6	7	1	2	Sensory	NA	10.3219	24
OLLR	6	7	1	2	Sensory	NA	10.8519	24
OLQDL	6	7	1	2	Sensory	PC2	10.9667	24		1	1									1
OLQDR	6	7	1	4	Sensory	PC2	12.0595	24		1	1									1
OLQVL	4	5	1	1	Sensory	PC1_pos	2.85	22		1	1							1
OLQVR	4	3	1	1	Sensory	PC2	6.81548	21		1	1									1
RIAL	6	7	1	2	Interneuron	NA	10.1825	23	1
RIAR	6	7	1	2	Interneuron	NA	9.8769	22	1
RIBL	4	5	3	7	Interneuron	PC1_neg	7.14762	17											1
RIBR	4	4	3	7	Interneuron	NA	3.96169	19
RICL	1	5	1	1	Interneuron	NA	7.2444	20
RICR	5	5	1	4	Interneuron	NA	7.25915	18
RID	4	5	3	7	Interneuron	PC1_neg	9.21667	24											1
RIH	7	4	6	3	Interneuron	NA	2.2515	7
RIML	3	6	7	6	Interneuron	PC1_pos	11.95	21										1
RIMR	3	6	7	6	Interneuron	PC1_pos	13.6	23										1
RIPL	1	3	1	1	Interneuron	NA	10.1109	21
RIPR	1	3	1	1	Interneuron	NA	9.20303	20
RIR	5	5	3	7	Interneuron	NA	1.99469	11
RIS	1	1	2	4	Interneuron	NA	4.91672	17
RIVL	4	5	4	3	Motorneuron	PC2	6.42857	16												1
RIVR	1	5	2	1	Motorneuron	PC2	6.82143	18												1
RMDDL	1	3	2	4	Motorneuron	NA	6.63902	19	1		1
RMDDR	1	5	2	4	Motorneuron	NA	5.80375	19	1		1
RMDL	4	5	2	2	Motorneuron	NA	6.51672	22	1		1
RMDR	2	2	2	4	Motorneuron	NA	6.32058	23	1		1
RMDVL	2	2	2	7	Motorneuron	NA	5.90401	22	1		1
RMDVR	2	2	2	7	Motorneuron	NA	5.5825	22	1		1
RMED	4	5	3	3	Motorneuron	PC1_neg	11.1714	24											1
RMEL	4	5	3	3	Motorneuron	PC1_neg	11.0976	24											1
RMER	4	4	3	3	Motorneuron	PC1_neg	10.65	22											1
RMEV	1	5	3	3	Motorneuron	PC1_neg	6.11905	19											1
RMGL	7	1	4	4	Interneuron	NA	3.11263	8
RMGR	7	5	4	1	Interneuron	NA	2.16992	6
RMHL	7	2	6	2	Motorneuron	NA	0.437956	1
RMHR	7	2	6	2	Motorneuron	NA	0.437956	1
SAADL	7	4	6	3	Motorneuron	NA	2.26835	5
SAADR	7	4	6	4	Motorneuron	NA	1.75015	5
SAAVL	2	2	2	3	Motorneuron	NA	5.02598	16
SAAVR	2	2	2	2	Motorneuron	NA	5.71482	18
SIAVL	7	2	6	1	Motorneuron	NA	0.23741	1
SIAVR	7	2	6	1	Motorneuron	NA	0.28777	1
SIBDL	4	4	3	7	Motorneuron	NA	2.90169	14
SIBDR	7	2	3	3	Motorneuron	NA	4.14413	11
SIBVL	7	2	6	3	Motorneuron	NA	1.81779	3
SIBVR	7	2	6	3	Motorneuron	NA	1.81779	3
SMBDL	5	4	3	2	Motorneuron	NA	4.20072	14
SMBDR	4	2	3	3	Motorneuron	PC3	0	13													1
SMBVL	4	4	3	2	Motorneuron	NA	3.68505	12
SMBVR	4	4	2	2	Motorneuron	NA	3.90288	13
SMDDL	1	3	1	2	Motorneuron	NA	6.83091	18	1
SMDDR	1	3	1	4	Motorneuron	NA	7.01448	19	1
SMDVL	1	2	1	2	Motorneuron	PC2	10.0298	22	1											1
SMDVR	1	2	2	4	Motorneuron	PC2	9.11071	23	1											1
URADL	1	3	1	1	Motorneuron	NA	9.97443	21
URADR	1	2	1	1	Motorneuron	NA	9.96511	20
URAVL	2	2	1	1	Motorneuron	NA	5.17567	16
URAVR	1	2	3	2	Motorneuron	NA	6.59346	16
URBL	1	2	1	1	Interneuron	NA	9.38837	22
URBR	1	5	1	4	Interneuron	NA	8.17145	19
URXL	4	5	1	3	Sensory	NaCl	6.45682	19									1
URXR	4	4	1	1	Sensory	NA	8.141	21
URYDL	6	1	2	2	Sensory	NA	7.68336	22
URYDR	6	7	2	2	Sensory	NA	6.99926	23
URYVL	6	5	2	2	Sensory	NA	7.73663	21
URYVR	6	1	2	2	Sensory	NA	6.74021	20
XXXL	6	1	2	2	NA	NA	5.08575	11
XXXR	7	1	1	3	NA	NA	5.1052	11

## Sheet: k (8)
Cell_type	CSPA_Euclid	MCMI_Euclid	CSPA_mSBD	MCMI_mSBD	Neuron_type	Class	Consistency	No_cells	Thermo	Mechanosensory	Head withdrawal	Pharyngeal	Glia	Hypodermal	Gland cell	Non-neuronal	NaCl	PC1_pos	PC1_neg	PC2	PC3
ADAL	5	1	4	6	Interneuron	NA	3.22655	11
ADAR	5	1	4	4	Interneuron	NA	3.20865	10
ADEL	5	1	4	4	Sensory	NA	3.36058	13
ADER	5	2	4	4	Sensory	NA	2.68667	9
ADFL	2	3	4	2	Sensory	NA	4.07569	14
ADFR	1	2	1	6	Sensory	NA	4.70355	15
ADLL	1	1	1	1	Sensory	NA	6.80217	23
ADLR	1	1	1	1	Sensory	NA	6.09304	23
AFDL	2	2	1	2	Sensory	NA	4.82571	21	1
AFDR	2	3	1	3	Sensory	NA	5.29733	23	1
AIBL	3	5	6	8	Interneuron	PC2	4.33095	21												1
AIBR	3	1	2	2	Interneuron	PC2	5.52381	19												1
AIML	1	2	8	3	Interneuron	NA	6.66929	21
AIMR	1	1	8	3	Interneuron	NA	4.84439	19
AINL	5	1	3	4	Interneuron	NA	3.38661	16
AINR	4	2	3	4	Interneuron	NA	5.72936	20
AIYL	1	1	7	1	Interneuron	NA	4.9091	21	1
AIYR	1	2	1	4	Interneuron	NA	5.03193	19	1
AIZL	4	3	1	1	Interneuron	NA	7.65708	21	1
AIZR	1	2	1	3	Interneuron	NA	6.55232	22	1
ALA	5	3	2	2	Interneuron	NA	7.83138	20
AQR	6	1	4	1	Sensory	NA	3.91699	16
ASEL	2	3	1	5	Sensory	NaCl	6.42955	20									1
ASER	2	4	5	5	Sensory	NaCl	7.07045	22									1
ASGL	1	4	1	1	Sensory	NA	7.99178	21
ASGR	4	2	1	1	Sensory	NaCl	5.97727	23									1
ASHL	8	1	1	1	Sensory	NaCl	5.78788	22		1							1
ASHR	4	3	1	1	Sensory	NaCl	6.62197	22		1							1
ASIL	1	2	1	6	Sensory	NA	6.41137	20
ASIR	1	4	1	1	Sensory	NA	6.5616	18
ASJL	4	2	3	4	Sensory	NA	3.43407	14
ASJR	5	3	4	6	Sensory	NA	2.37291	15
ASKL	4	3	1	1	Sensory	NA	9.31099	23
ASKR	4	3	1	1	Sensory	NaCl	7.21818	24									1
AUAL	4	2	1	7	Sensory	NA	5.54138	20
AUAR	4	3	2	7	Sensory	NA	7.45181	22
AVAL	3	5	6	8	Interneuron	PC1_pos	13.6	22										1
AVAR	3	5	6	8	Interneuron	PC1_pos	13.95	23										1
AVBL	1	2	1	4	Interneuron	PC1_neg	4.40952	22											1
AVBR	1	2	2	6	Interneuron	PC1_neg	5.8381	22											1
AVDL	1	2	1	6	Interneuron	NA	6.02099	22
AVDR	1	2	1	3	Interneuron	NA	7.66524	23
AVEL	3	5	6	8	Interneuron	NA	2.86633	20
AVER	3	2	6	8	Interneuron	PC1_pos	10.05	16										1
AVHL	1	3	1	3	Interneuron	NA	6.25237	19
AVHR	4	3	7	1	Interneuron	NA	6.83921	19
AVJL	5	1	3	4	Interneuron	NA	5.40663	19
AVJR	5	3	3	4	Interneuron	NA	4.31012	19
AVKL	5	6	7	1	Interneuron	NA	4.44622	16
AVKR	1	2	3	4	Interneuron	NA	3.8182	14
AVL	5	1	3	1	Interneuron	NA	2.16373	13
AWAL	2	3	1	4	Sensory	NA	4.03295	18
AWAR	1	4	1	3	Sensory	NA	4.84609	14
AWBL	2	3	1	5	Sensory	NaCl	6.51742	18									1
AWBR	1	4	3	6	Sensory	NaCl	4.79242	16									1
AWCL	2	2	5	5	Sensory	NaCl	5.41667	21	1								1
AWCR	2	3	5	5	Sensory	NaCl	4.67273	21	1								1
BAGL	2	6	5	5	Sensory	NaCl	7.50909	24									1
BAGR	2	4	5	5	Sensory	NaCl	7.69091	24									1
CEPDL	1	2	8	1	Sensory	NA	8.44885	21		1
CEPDR	1	6	8	4	Sensory	NA	6.62266	19		1
CEPVL	2	6	3	4	Sensory	NA	3.78318	16		1
CEPVR	1	6	7	1	Sensory	NA	6.01352	18		1
FLPL	1	1	1	2	Sensory	NA	4.34847	16		1
FLPR	1	2	1	1	Sensory	NA	5.52426	18		1
g1AL	7	2	7	1	Endorgan	NA	4.93481	15				1			1	1
g1AR	4	3	7	6	Endorgan	NA	6.27805	17				1			1	1
g1P	1	3	3	6	NA	NA	6.40597	20				1			1	1
g2L	1	2	1	6	Endorgan	NA	6.94701	23				1			1	1
g2R	1	7	2	2	Endorgan	NA	6.90228	22				1			1	1
GLRDL	4	6	1	1	Endorgan	NA	7.06867	21					1			1
GLRDR	4	6	1	7	Endorgan	NA	7.65002	22					1			1
GLRL	8	2	4	2	Endorgan	NA	2.61452	11					1			1
GLRR	8	2	4	6	Endorgan	NA	1.73982	8					1			1
GLRVL	8	7	4	4	Endorgan	NA	2.10882	9					1			1
GLRVR	8	7	4	6	Endorgan	NA	1.82524	8					1			1
HYPL10DL	8	6	8	4	NA	NA	3.80949	10						1		1
HYPL10DR	6	7	4	6	NA	NA	1.5046	4						1		1
HYPL10VL	6	7	7	1	NA	NA	3.36217	12						1		1
HYPL10VR	8	2	7	1	NA	NA	3.19198	14						1		1
HYPL11DL	6	7	4	1	NA	NA	0.45	1						1		1
HYPL11DR	6	7	4	4	NA	NA	0.811111	3						1		1
HYPL11VL	6	7	4	1	NA	NA	1.5826	4						1		1
HYPL11VR	6	7	4	1	NA	NA	1.10125	4						1		1
HYPL8DL	6	7	8	4	NA	NA	4.38682	11						1		1
HYPL8DR	6	6	4	6	NA	NA	2.00433	8						1		1
HYPL8VL	6	7	8	4	NA	NA	4.42332	12						1		1
HYPL8VR	6	6	4	4	NA	NA	3.08378	10						1		1
HYPL9DL	6	6	8	4	NA	NA	5.10661	17						1		1
HYPL9DR	6	6	4	4	NA	NA	3.81651	15						1		1
HYPL9VL	6	6	8	4	NA	NA	5.49171	18						1		1
HYPL9VR	6	1	3	4	NA	NA	4.86725	15						1		1
I1L	1	6	8	4	Motorneuron	NA	5.90744	17				1
I1R	1	6	8	3	Motorneuron	NA	6.69253	19				1
I2L	7	6	8	3	Motorneuron	NA	7.75425	21				1
I2R	7	7	8	3	Motorneuron	NA	7.37259	22				1
I3	1	1	1	1	Motorneuron	NA	7.04102	23				1
I4	1	2	1	1	Motorneuron	NA	9.68178	24				1
I5	8	1	1	3	Motorneuron	NA	7.92469	23				1
I6	1	7	1	2	Motorneuron	NA	8.73096	24				1
IL1DL	8	1	2	2	Sensory	NA	7.41739	23		1	1
IL1DR	8	1	2	2	Sensory	NA	8.19661	23		1	1
IL1L	1	3	8	4	Sensory	NA	10.2646	23		1	1
IL1R	4	2	8	3	Sensory	NA	8.87437	23		1	1
IL1VL	7	6	8	3	Sensory	NA	7.1681	19		1	1
IL1VR	7	3	8	4	Sensory	NA	8.18494	21		1	1
IL2DL	1	6	8	6	Sensory	NA	8.22313	21
IL2DR	1	2	8	4	Sensory	NA	7.99095	21
IL2L	1	4	1	1	Sensory	NA	8.55354	22
IL2R	4	2	3	1	Sensory	NA	5.89408	21
IL2VL	1	6	8	4	Sensory	NA	5.39978	16
IL2VR	4	2	1	2	Sensory	NA	4.20661	16
M1	1	4	1	1	Motorneuron	NA	8.7732	22				1
M2L	4	3	1	1	Motorneuron	NA	9.22713	24				1
M2R	1	2	2	1	Motorneuron	NA	9.50243	24				1
M3L	7	6	1	1	Motorneuron	NA	8.73319	24				1
M3R	7	6	1	1	Motorneuron	NA	8.99137	24				1
M4	1	1	1	1	Motorneuron	NA	8.99706	24				1
M5	1	2	8	2	Motorneuron	NA	6.54396	21				1
MCL	1	1	8	2	Sensory	NA	5.26168	20				1
MCR	7	6	8	3	Sensory	NA	6.05431	20				1
MI	7	1	8	4	Motorneuron	NA	7.78338	23				1
NSML	1	2	1	1	Motorneuron	NA	8.09021	22				1
NSMR	1	2	8	2	Motorneuron	NA	8.21838	21				1
OLLL	7	8	2	2	Sensory	NA	9.19112	24
OLLR	7	8	2	2	Sensory	NA	8.97189	24
OLQDL	7	8	2	2	Sensory	PC2	10.1631	24		1	1									1
OLQDR	7	8	2	2	Sensory	PC2	10.731	24		1	1									1
OLQVL	7	6	1	1	Sensory	PC1_pos	2.85	22		1	1							1
OLQVR	4	2	8	3	Sensory	PC2	5.94881	21		1	1									1
RIAL	7	8	2	2	Interneuron	NA	9.25692	23	1
RIAR	7	8	2	2	Interneuron	NA	9.04178	22	1
RIBL	5	3	3	7	Interneuron	PC1_neg	5.3619	17											1
RIBR	5	1	3	7	Interneuron	NA	3.2207	19
RICL	1	2	1	1	Interneuron	NA	6.59713	20
RICR	4	7	8	4	Interneuron	NA	6.15613	18
RID	5	3	3	7	Interneuron	PC1_neg	8.12143	24											1
RIH	6	7	4	4	Interneuron	NA	1.79435	7
RIML	3	5	6	8	Interneuron	PC1_pos	11.95	21										1
RIMR	3	5	6	8	Interneuron	PC1_pos	13.6	23										1
RIPL	1	1	1	1	Interneuron	NA	9.39194	21
RIPR	4	4	1	1	Interneuron	NA	8.32755	20
RIR	6	7	3	7	Interneuron	NA	1.91796	11
RIS	1	3	7	1	Interneuron	NA	3.92473	17
RIVL	2	2	1	2	Motorneuron	PC2	6	16												1
RIVR	4	2	7	1	Motorneuron	PC2	5.76786	18												1
RMDDL	1	2	2	1	Motorneuron	NA	5.92779	19	1		1
RMDDR	5	2	2	1	Motorneuron	NA	5.37576	19	1		1
RMDL	1	6	2	2	Motorneuron	NA	6.35325	22	1		1
RMDR	8	4	2	1	Motorneuron	NA	5.59417	23	1		1
RMDVL	8	4	3	7	Motorneuron	NA	5.16934	22	1		1
RMDVR	8	4	3	7	Motorneuron	NA	4.72014	22	1		1
RMED	1	2	3	6	Motorneuron	PC1_neg	9.04048	24											1
RMEL	1	3	3	6	Motorneuron	PC1_neg	9.49048	24											1
RMER	1	3	3	6	Motorneuron	PC1_neg	9.01905	22											1
RMEV	1	3	3	6	Motorneuron	PC1_neg	5.38095	19											1
RMGL	5	1	4	1	Interneuron	NA	2.62093	8
RMGR	5	2	4	4	Interneuron	NA	2.16992	6
RMHL	6	7	4	6	Motorneuron	NA	0.437956	1
RMHR	6	7	4	6	Motorneuron	NA	0.437956	1
SAADL	6	6	4	6	Motorneuron	NA	1.88263	5
SAADR	6	6	4	1	Motorneuron	NA	1.36444	5
SAAVL	8	4	7	6	Motorneuron	NA	4.41163	16
SAAVR	2	4	2	2	Motorneuron	NA	5.44024	18
SIAVL	6	7	4	4	Motorneuron	NA	0.172662	1
SIAVR	6	7	4	4	Motorneuron	NA	0.28777	1
SIBDL	5	6	3	7	Motorneuron	NA	2.88349	14
SIBDR	6	7	4	6	Motorneuron	NA	3.0419	11
SIBVL	6	6	4	6	Motorneuron	NA	1.43207	3
SIBVR	6	7	4	6	Motorneuron	NA	1.43207	3
SMBDL	5	7	3	6	Motorneuron	NA	3.81314	14
SMBDR	5	4	3	6	Motorneuron	PC3	0	13													1
SMBVL	5	2	3	6	Motorneuron	NA	3.38644	12
SMBVR	5	3	3	6	Motorneuron	NA	3.62403	13
SMDDL	1	6	1	1	Motorneuron	NA	6.20637	18	1
SMDDR	1	6	1	1	Motorneuron	NA	5.84058	19	1
SMDVL	1	4	2	1	Motorneuron	PC2	9.05952	22	1											1
SMDVR	1	4	1	1	Motorneuron	PC2	8.18214	23	1											1
URADL	1	7	8	3	Motorneuron	NA	8.84227	21
URADR	1	6	8	1	Motorneuron	NA	8.85398	20
URAVL	1	6	3	4	Motorneuron	NA	4.46393	16
URAVR	1	6	8	2	Motorneuron	NA	6.31253	16
URBL	1	4	1	1	Interneuron	NA	8.72394	22
URBR	1	2	1	1	Interneuron	NA	7.49303	19
URXL	4	2	1	1	Sensory	NaCl	5.99848	19									1
URXR	4	3	1	1	Sensory	NA	7.53131	21
URYDL	7	2	2	3	Sensory	NA	7.32073	22
URYDR	7	3	2	3	Sensory	NA	6.94451	23
URYVL	8	1	2	3	Sensory	NA	7.33367	21
URYVR	8	1	2	2	Sensory	NA	6.40879	20
XXXL	7	2	2	2	NA	NA	4.89527	11
XXXR	5	2	2	1	NA	NA	4.51727	11

## Sheet: k (9)
Cell_type	CSPA_Euclid	MCMI_Euclid	CSPA_mSBD	MCMI_mSBD	Neuron_type	Class	Consistency	No_cells	Thermo	Mechanosensory	Head withdrawal	Pharyngeal	Glia	Hypodermal	Gland cell	Non-neuronal	NaCl	PC1_pos	PC1_neg	PC2	PC3
ADAL	9	6	9	1	Interneuron	NA	3.15679	11
ADAR	9	6	2	5	Interneuron	NA	2.98056	10
ADEL	9	8	9	3	Sensory	NA	3.35328	13
ADER	9	8	9	1	Sensory	NA	2.43308	9
ADFL	9	8	9	8	Sensory	NA	4.01727	14
ADFR	5	8	2	5	Sensory	NA	4.69641	15
ADLL	1	1	1	1	Sensory	NA	6.6409	23
ADLR	1	1	1	2	Sensory	NA	6.04535	23
AFDL	2	2	2	2	Sensory	NA	4.72347	21	1
AFDR	3	3	2	3	Sensory	NA	5.23618	23	1
AIBL	2	2	6	7	Interneuron	PC2	4.20595	21												1
AIBR	3	4	3	4	Interneuron	PC2	5.39881	19												1
AIML	5	5	2	2	Interneuron	NA	6.37536	21
AIMR	1	7	2	3	Interneuron	NA	4.37299	19
AINL	1	5	2	1	Interneuron	NA	3.10175	16
AINR	1	5	2	1	Interneuron	NA	5.07308	20
AIYL	1	6	7	1	Interneuron	NA	4.71689	21	1
AIYR	1	5	2	1	Interneuron	NA	4.16354	19	1
AIZL	1	6	1	4	Interneuron	NA	6.95439	21	1
AIZR	1	5	2	3	Interneuron	NA	5.92749	22	1
ALA	3	3	1	5	Interneuron	NA	7.66142	20
AQR	3	6	1	3	Sensory	NA	3.546	16
ASEL	5	1	2	5	Sensory	NaCl	6.24621	20									1
ASER	4	4	4	6	Sensory	NaCl	6.98712	22									1
ASGL	1	8	1	4	Sensory	NA	7.90756	21
ASGR	1	5	1	4	Sensory	NaCl	5.64394	23									1
ASHL	3	3	1	3	Sensory	NaCl	5.62121	22		1							1
ASHR	3	3	2	1	Sensory	NaCl	6.28864	22		1							1
ASIL	1	7	2	5	Sensory	NA	6.36365	20
ASIR	5	6	1	2	Sensory	NA	6.07946	18
ASJL	9	8	2	9	Sensory	NA	3.03608	14
ASJR	6	1	5	1	Sensory	NA	2.31369	15
ASKL	3	3	1	4	Sensory	NA	8.74787	23
ASKR	3	3	1	4	Sensory	NaCl	6.63485	24									1
AUAL	3	8	2	9	Sensory	NA	5.28334	20
AUAR	3	3	1	3	Sensory	NA	7.10194	22
AVAL	2	2	6	7	Interneuron	PC1_pos	13.6	22										1
AVAR	2	2	6	7	Interneuron	PC1_pos	13.95	23										1
AVBL	1	7	2	5	Interneuron	PC1_neg	3.98095	22											1
AVBR	5	7	3	2	Interneuron	PC1_neg	5.8381	22											1
AVDL	5	5	2	5	Interneuron	NA	5.55733	22
AVDR	5	7	1	3	Interneuron	NA	7.31274	23
AVEL	2	2	6	7	Interneuron	NA	2.75972	20
AVER	2	2	6	7	Interneuron	PC1_pos	10.05	16										1
AVHL	7	6	1	3	Interneuron	NA	5.96231	19
AVHR	5	7	7	1	Interneuron	NA	6.76945	19
AVJL	6	1	5	1	Interneuron	NA	5.1848	19
AVJR	6	1	5	8	Interneuron	NA	4.07254	19
AVKL	7	7	7	9	Interneuron	NA	4.41592	16
AVKR	1	5	2	1	Interneuron	NA	3.70569	14
AVL	7	1	7	1	Interneuron	NA	2.11168	13
AWAL	9	6	2	6	Sensory	NA	3.92721	18
AWAR	5	8	1	4	Sensory	NA	4.83879	14
AWBL	9	6	2	6	Sensory	NaCl	5.85076	18									1
AWBR	5	8	7	5	Sensory	NaCl	4.79242	16									1
AWCL	1	4	4	6	Sensory	NaCl	4.98333	21	1								1
AWCR	3	3	4	6	Sensory	NaCl	4.23939	21	1								1
BAGL	4	1	4	6	Sensory	NaCl	7.40909	24									1
BAGR	4	1	4	6	Sensory	NaCl	7.59091	24									1
CEPDL	5	8	1	4	Sensory	NA	8.04917	21		1
CEPDR	5	6	8	9	Sensory	NA	6.49402	19		1
CEPVL	1	6	8	6	Sensory	NA	3.7599	16		1
CEPVR	5	7	1	4	Sensory	NA	5.92929	18		1
FLPL	1	1	2	5	Sensory	NA	4.34133	16		1
FLPR	5	8	2	5	Sensory	NA	4.88378	18		1
g1AL	1	4	7	9	Endorgan	NA	4.88121	15				1			1	1
g1AR	7	6	7	1	Endorgan	NA	5.96611	17				1			1	1
g1P	5	6	8	1	NA	NA	5.94173	20				1			1	1
g2L	5	8	3	2	Endorgan	NA	6.4639	23				1			1	1
g2R	5	4	3	2	Endorgan	NA	6.60292	22				1			1	1
GLRDL	1	7	2	4	Endorgan	NA	6.54745	21					1			1
GLRDR	1	7	2	9	Endorgan	NA	6.78916	22					1			1
GLRL	8	4	9	8	Endorgan	NA	2.38257	11					1			1
GLRR	8	4	9	1	Endorgan	NA	1.6957	8					1			1
GLRVL	8	6	9	1	Endorgan	NA	2.10167	9					1			1
GLRVR	8	4	9	1	Endorgan	NA	1.82524	8					1			1
HYPL10DL	3	4	8	9	NA	NA	3.75107	10						1		1
HYPL10DR	8	4	2	5	NA	NA	1.5046	4						1		1
HYPL10VL	7	9	7	9	NA	NA	3.01601	12						1		1
HYPL10VR	8	4	7	5	NA	NA	2.72785	14						1		1
HYPL11DL	8	4	9	1	NA	NA	0.45	1						1		1
HYPL11DR	8	4	9	1	NA	NA	0.757672	3						1		1
HYPL11VL	8	9	9	9	NA	NA	1.5826	4						1		1
HYPL11VR	8	4	9	1	NA	NA	1.10125	4						1		1
HYPL8DL	7	9	8	9	NA	NA	4.31226	11						1		1
HYPL8DR	7	6	9	1	NA	NA	1.88827	8						1		1
HYPL8VL	7	9	8	3	NA	NA	4.33196	12						1		1
HYPL8VR	7	9	8	1	NA	NA	3.00687	10						1		1
HYPL9DL	7	9	8	9	NA	NA	4.92793	17						1		1
HYPL9DR	7	6	2	2	NA	NA	3.68566	15						1		1
HYPL9VL	7	9	8	9	NA	NA	5.34088	18						1		1
HYPL9VR	7	6	9	9	NA	NA	4.24831	15						1		1
I1L	5	7	8	9	Motorneuron	NA	5.60241	17				1
I1R	5	7	8	2	Motorneuron	NA	6.33455	19				1
I2L	1	9	2	3	Motorneuron	NA	6.99232	21				1
I2R	1	3	2	3	Motorneuron	NA	6.88151	22				1
I3	1	5	1	2	Motorneuron	NA	6.39998	23				1
I4	5	7	1	4	Motorneuron	NA	9.59755	24				1
I5	3	9	2	3	Motorneuron	NA	7.37446	23				1
I6	5	8	2	2	Motorneuron	NA	8.53349	24				1
IL1DL	3	9	3	4	Sensory	NA	7.36767	23		1	1
IL1DR	3	6	3	2	Sensory	NA	8.06733	23		1	1
IL1L	1	6	1	3	Sensory	NA	9.72356	23		1	1
IL1R	3	8	1	3	Sensory	NA	8.36615	23		1	1
IL1VL	1	9	1	3	Sensory	NA	7.02034	19		1	1
IL1VR	1	9	1	3	Sensory	NA	8.12607	21		1	1
IL2DL	1	5	1	5	Sensory	NA	7.96151	21
IL2DR	5	7	1	3	Sensory	NA	7.7858	21
IL2L	5	6	1	4	Sensory	NA	8.47647	22
IL2R	5	4	1	5	Sensory	NA	5.87065	21
IL2VL	5	7	1	9	Sensory	NA	5.33904	16
IL2VR	5	4	2	5	Sensory	NA	4.12487	16
M1	5	8	1	1	Motorneuron	NA	8.7732	22				1
M2L	1	6	1	2	Motorneuron	NA	9.15736	24				1
M2R	5	7	3	2	Motorneuron	NA	9.00483	24				1
M3L	1	9	1	4	Motorneuron	NA	8.43544	24				1
M3R	1	9	1	4	Motorneuron	NA	8.60056	24				1
M4	5	7	1	4	Motorneuron	NA	8.70084	24				1
M5	5	1	8	2	Motorneuron	NA	6.12664	21				1
MCL	1	1	2	3	Sensory	NA	5.16406	20				1
MCR	5	7	2	3	Sensory	NA	5.59153	20				1
MI	1	5	2	3	Motorneuron	NA	7.27616	23				1
NSML	1	7	1	2	Motorneuron	NA	7.89434	22				1
NSMR	1	7	1	2	Motorneuron	NA	8.01537	21				1
OLLL	3	3	3	2	Sensory	NA	8.88453	24
OLLR	3	3	3	2	Sensory	NA	8.63985	24
OLQDL	3	3	3	2	Sensory	PC2	9.87738	24		1	1									1
OLQDR	3	3	3	2	Sensory	PC2	10.5881	24		1	1									1
OLQVL	1	9	1	4	Sensory	PC1_pos	2.85	22		1	1							1
OLQVR	1	5	1	2	Sensory	PC2	5.37738	21		1	1									1
RIAL	3	3	3	2	Interneuron	NA	8.53568	23	1
RIAR	3	3	3	2	Interneuron	NA	8.35118	22	1
RIBL	6	4	5	8	Interneuron	PC1_neg	4.53333	17											1
RIBR	6	1	5	8	Interneuron	NA	3.02482	19
RICL	1	7	1	5	Interneuron	NA	6.36502	20
RICR	3	4	1	9	Interneuron	NA	6.07906	18
RID	6	1	5	8	Interneuron	PC1_neg	7.57857	24											1
RIH	8	4	9	8	Interneuron	NA	1.78721	7
RIML	2	2	6	7	Interneuron	PC1_pos	11.95	21										1
RIMR	2	2	6	7	Interneuron	PC1_pos	13.6	23										1
RIPL	1	1	1	4	Interneuron	NA	9.10287	21
RIPR	5	4	1	4	Interneuron	NA	8.26815	20
RIR	8	4	5	8	Interneuron	NA	1.50558	11
RIS	1	6	7	9	Interneuron	NA	3.91743	17
RIVL	3	4	2	5	Motorneuron	PC2	6	16												1
RIVR	5	7	7	4	Motorneuron	PC2	4.91071	18												1
RMDDL	5	7	3	4	Motorneuron	NA	5.73003	19	1		1
RMDDR	1	7	3	4	Motorneuron	NA	5.26055	19	1		1
RMDL	3	9	3	4	Motorneuron	NA	5.87971	22	1		1
RMDR	3	6	3	4	Motorneuron	NA	5.3628	23	1		1
RMDVL	8	4	9	8	Motorneuron	NA	4.41883	22	1		1
RMDVR	8	4	9	8	Motorneuron	NA	3.96964	22	1		1
RMED	6	5	5	1	Motorneuron	PC1_neg	7.78333	24											1
RMEL	6	1	5	1	Motorneuron	PC1_neg	8.94762	24											1
RMER	6	6	5	1	Motorneuron	PC1_neg	8.59048	22											1
RMEV	5	4	1	1	Motorneuron	PC1_neg	5.2381	19											1
RMGL	9	8	9	1	Interneuron	NA	2.1543	8
RMGR	9	8	2	5	Interneuron	NA	2.09285	6
RMHL	8	4	9	1	Motorneuron	NA	0.437956	1
RMHR	8	4	9	1	Motorneuron	NA	0.437956	1
SAADL	8	4	9	1	Motorneuron	NA	1.88263	5
SAADR	8	4	9	3	Motorneuron	NA	1.35714	5
SAAVL	8	1	7	1	Motorneuron	NA	3.899	16
SAAVR	1	4	3	4	Motorneuron	NA	5.13851	18
SIAVL	8	4	9	1	Motorneuron	NA	0.136691	1
SIAVR	8	4	9	1	Motorneuron	NA	0.28777	1
SIBDL	7	1	5	8	Motorneuron	NA	2.40042	14
SIBDR	8	4	9	1	Motorneuron	NA	3.00593	11
SIBVL	8	4	9	1	Motorneuron	NA	1.43207	3
SIBVR	8	4	9	1	Motorneuron	NA	1.43207	3
SMBDL	3	1	5	1	Motorneuron	NA	3.70969	14
SMBDR	9	1	7	1	Motorneuron	PC3	0	13													1
SMBVL	6	4	5	1	Motorneuron	NA	3.07015	12
SMBVR	6	1	7	1	Motorneuron	NA	3.38466	13
SMDDL	5	7	1	2	Motorneuron	NA	6.02688	18	1
SMDDR	5	7	1	1	Motorneuron	NA	5.63456	19	1
SMDVL	5	6	3	4	Motorneuron	PC2	8.52381	22	1											1
SMDVR	5	7	3	4	Motorneuron	PC2	8.03929	23	1											1
URADL	1	5	1	3	Motorneuron	NA	8.57985	21
URADR	5	1	1	4	Motorneuron	NA	8.63467	20
URAVL	7	6	1	3	Motorneuron	NA	4.37971	16
URAVR	1	6	1	2	Motorneuron	NA	6.12141	16
URBL	5	6	1	4	Interneuron	NA	8.41502	22
URBR	3	8	1	4	Interneuron	NA	7.4696	19
URXL	3	8	2	5	Sensory	NaCl	5.91515	19									1
URXR	3	3	1	4	Sensory	NA	7.13087	21
URYDL	3	5	3	2	Sensory	NA	6.9771	22
URYDR	3	9	3	7	Sensory	NA	6.60647	23
URYVL	3	9	3	7	Sensory	NA	7.06306	21
URYVR	3	6	3	2	Sensory	NA	6.38213	20
XXXL	1	5	3	2	NA	NA	4.16385	11
XXXR	1	5	3	4	NA	NA	4.17111	11

## Sheet: k (10)
Cell_type	CSPA_Euclid	MCMI_Euclid	CSPA_mSBD	MCMI_mSBD	Neuron_type	Class	Consistency	No_cells	Thermo	Mechanosensory	Head withdrawal	Pharyngeal	Glia	Hypodermal	Gland cell	Non-neuronal	NaCl	PC1_pos	PC1_neg	PC2	PC3
ADAL	9	1	6	8	Interneuron	NA	2.53531	11
ADAR	9	1	6	5	Interneuron	NA	2.88654	10
ADEL	9	3	6	8	Sensory	NA	3.21297	13
ADER	9	1	8	5	Sensory	NA	2.29616	9
ADFL	3	3	6	5	Sensory	NA	3.96617	14
ADFR	3	5	4	1	Sensory	NA	4.20823	15
ADLL	1	1	1	1	Sensory	NA	5.70819	23
ADLR	1	1	1	2	Sensory	NA	5.77338	23
AFDL	2	2	2	1	Sensory	NA	3.53512	21	1
AFDR	3	3	2	1	Sensory	NA	5.04719	23	1
AIBL	4	8	9	10	Interneuron	PC2	3.29524	21												1
AIBR	4	1	2	3	Interneuron	PC2	5.27381	19												1
AIML	1	9	1	1	Interneuron	NA	5.55218	21
AIMR	1	1	1	1	Interneuron	NA	4.22233	19
AINL	1	7	3	5	Interneuron	NA	3.07291	16
AINR	1	1	3	4	Interneuron	NA	4.92177	20
AIYL	1	1	5	2	Interneuron	NA	4.31542	21	1
AIYR	1	10	3	4	Interneuron	NA	4.16354	19	1
AIZL	1	1	4	6	Interneuron	NA	6.48568	21	1
AIZR	5	4	4	5	Interneuron	NA	5.52834	22	1
ALA	5	1	5	3	Interneuron	NA	7.32823	20
AQR	5	1	6	6	Sensory	NA	3.42314	16
ASEL	3	3	7	7	Sensory	NaCl	6.1553	20									1
ASER	6	3	7	7	Sensory	NaCl	6.71439	22									1
ASGL	7	10	5	8	Sensory	NA	7.7063	21
ASGR	5	4	4	8	Sensory	NaCl	5.43561	23									1
ASHL	5	1	5	6	Sensory	NaCl	5.1803	22		1							1
ASHR	5	3	4	8	Sensory	NaCl	6.0803	22		1							1
ASIL	3	5	4	4	Sensory	NA	6.23741	20
ASIR	7	5	4	2	Sensory	NA	5.61411	18
ASJL	9	1	6	9	Sensory	NA	2.1143	14
ASJR	8	6	8	4	Sensory	NA	2.20686	15
ASKL	5	3	4	8	Sensory	NA	8.08561	23
ASKR	5	3	4	8	Sensory	NaCl	6.32652	24									1
AUAL	2	3	4	5	Sensory	NA	4.9168	20
AUAR	5	7	5	9	Sensory	NA	6.29425	22
AVAL	4	8	9	10	Interneuron	PC1_pos	13.6	22										1
AVAR	4	8	9	10	Interneuron	PC1_pos	13.75	23										1
AVBL	1	1	4	5	Interneuron	PC1_neg	3.81429	22											1
AVBR	3	5	4	2	Interneuron	PC1_neg	5.67143	22											1
AVDL	7	5	4	4	Interneuron	NA	5.50624	22
AVDR	7	9	4	8	Interneuron	NA	6.82334	23
AVEL	4	8	9	10	Interneuron	NA	2.29294	20
AVER	4	8	9	10	Interneuron	PC1_pos	9.85	16										1
AVHL	7	9	4	8	Interneuron	NA	5.69588	19
AVHR	5	9	5	4	Interneuron	NA	6.45459	19
AVJL	8	6	8	5	Interneuron	NA	5.00521	19
AVJR	8	6	8	9	Interneuron	NA	3.91182	19
AVKL	1	9	5	4	Interneuron	NA	4.1265	16
AVKR	1	10	3	4	Interneuron	NA	3.69538	14
AVL	5	6	5	6	Interneuron	NA	2.03654	13
AWAL	3	3	7	7	Sensory	NA	3.21299	18
AWAR	3	5	4	8	Sensory	NA	4.49515	14
AWBL	3	3	7	7	Sensory	NaCl	5.85076	18									1
AWBR	3	5	5	4	Sensory	NaCl	4.70152	16									1
AWCL	3	3	7	7	Sensory	NaCl	4.98333	21	1								1
AWCR	9	1	7	7	Sensory	NaCl	3.96667	21	1								1
BAGL	6	9	7	7	Sensory	NaCl	7.22727	24									1
BAGR	6	9	7	7	Sensory	NaCl	7.40909	24									1
CEPDL	7	5	4	8	Sensory	NA	7.57376	21		1
CEPDR	7	2	10	5	Sensory	NA	6.13625	19		1
CEPVL	2	2	1	7	Sensory	NA	3.69222	16		1
CEPVR	7	9	5	3	Sensory	NA	5.59355	18		1
FLPL	1	1	4	1	Sensory	NA	4.17423	16		1
FLPR	7	5	4	6	Sensory	NA	4.31078	18		1
g1AL	7	7	5	4	Endorgan	NA	4.56097	15				1			1	1
g1AR	5	1	5	4	Endorgan	NA	5.53228	17				1			1	1
g1P	7	5	1	5	NA	NA	5.81143	20				1			1	1
g2L	5	7	4	2	Endorgan	NA	6.24039	23				1			1	1
g2R	5	2	4	2	Endorgan	NA	6.26905	22				1			1	1
GLRDL	5	9	4	8	Endorgan	NA	6.22564	21					1			1
GLRDR	5	7	4	5	Endorgan	NA	6.61675	22					1			1
GLRL	2	2	6	5	Endorgan	NA	1.75114	11					1			1
GLRR	2	9	5	4	Endorgan	NA	1.63667	8					1			1
GLRVL	2	1	8	5	Endorgan	NA	2.00428	9					1			1
GLRVR	2	1	8	4	Endorgan	NA	1.66583	8					1			1
HYPL10DL	2	1	10	5	NA	NA	3.57865	10						1		1
HYPL10DR	9	7	6	6	NA	NA	1.4535	4						1		1
HYPL10VL	9	9	5	4	NA	NA	2.71347	12						1		1
HYPL10VR	2	7	5	6	NA	NA	2.63219	14						1		1
HYPL11DL	9	1	6	4	NA	NA	0.45	1						1		1
HYPL11DR	9	7	6	5	NA	NA	0.757672	3						1		1
HYPL11VL	9	9	6	4	NA	NA	1.3757	4						1		1
HYPL11VR	9	1	6	4	NA	NA	1.05496	4						1		1
HYPL8DL	9	9	10	5	NA	NA	4.05427	11						1		1
HYPL8DR	9	9	6	4	NA	NA	1.88827	8						1		1
HYPL8VL	9	1	10	1	NA	NA	4.07216	12						1		1
HYPL8VR	9	9	6	5	NA	NA	2.95577	10						1		1
HYPL9DL	9	9	10	5	NA	NA	4.12436	17						1		1
HYPL9DR	9	9	1	8	NA	NA	3.51325	15						1		1
HYPL9VL	9	9	10	5	NA	NA	5.04661	18						1		1
HYPL9VR	9	1	8	5	NA	NA	3.81184	15						1		1
I1L	7	9	1	8	Motorneuron	NA	5.36798	17				1
I1R	7	9	1	8	Motorneuron	NA	5.55191	19				1
I2L	10	10	1	1	Motorneuron	NA	6.32127	21				1
I2R	10	10	1	1	Motorneuron	NA	6.61557	22				1
I3	10	4	1	1	Motorneuron	NA	5.66964	23				1
I4	7	5	4	8	Motorneuron	NA	9.22233	24				1
I5	10	4	4	1	Motorneuron	NA	7.09116	23				1
I6	7	5	4	3	Motorneuron	NA	8.08324	24				1
IL1DL	10	3	2	1	Sensory	NA	5.97732	23		1	1
IL1DR	10	2	2	1	Sensory	NA	6.7296	23		1	1
IL1L	7	9	4	5	Sensory	NA	9.42828	23		1	1
IL1R	5	4	4	8	Sensory	NA	7.93637	23		1	1
IL1VL	10	4	4	8	Sensory	NA	6.6919	19		1	1
IL1VR	5	4	4	5	Sensory	NA	7.82081	21		1	1
IL2DL	5	7	1	4	Sensory	NA	7.35034	21
IL2DR	5	5	4	5	Sensory	NA	7.55138	21
IL2L	7	5	4	6	Sensory	NA	7.76176	22
IL2R	7	2	5	6	Sensory	NA	5.32073	21
IL2VL	7	9	5	8	Sensory	NA	4.71043	16
IL2VR	5	7	4	1	Sensory	NA	4.03085	16
M1	7	5	4	4	Motorneuron	NA	8.28486	22				1
M2L	5	7	4	2	Motorneuron	NA	8.78213	24				1
M2R	7	3	2	2	Motorneuron	NA	8.43068	24				1
M3L	10	4	4	8	Motorneuron	NA	7.95708	24				1
M3R	10	4	4	8	Motorneuron	NA	8.21306	24				1
M4	7	5	4	8	Motorneuron	NA	8.10107	24				1
M5	7	5	1	3	Motorneuron	NA	5.78849	21				1
MCL	1	10	1	1	Sensory	NA	5.09606	20				1
MCR	7	9	1	1	Sensory	NA	4.87418	20				1
MI	10	10	1	1	Motorneuron	NA	6.60512	23				1
NSML	7	9	1	2	Motorneuron	NA	7.23688	22				1
NSMR	7	9	1	1	Motorneuron	NA	7.22251	21				1
OLLL	10	10	2	3	Sensory	NA	8.24218	24
OLLR	10	4	2	3	Sensory	NA	8.01	24
OLQDL	10	10	2	3	Sensory	PC2	9.18095	24		1	1									1
OLQDR	10	4	2	3	Sensory	PC2	10.1774	24		1	1									1
OLQVL	10	4	4	8	Sensory	PC1_pos	2.85	22		1	1							1
OLQVR	5	4	4	8	Sensory	PC2	4.94881	21		1	1									1
RIAL	10	7	2	2	Interneuron	NA	8.06	23	1
RIAR	10	7	2	2	Interneuron	NA	7.82333	22	1
RIBL	8	7	8	9	Interneuron	PC1_neg	4.2	17											1
RIBR	8	6	8	9	Interneuron	NA	2.62532	19
RICL	7	9	4	6	Interneuron	NA	5.80256	20
RICR	5	9	5	8	Interneuron	NA	5.90665	18
RID	8	6	8	9	Interneuron	PC1_neg	7.57857	24											1
RIH	2	9	6	5	Interneuron	NA	1.57425	7
RIML	4	8	9	10	Interneuron	PC1_pos	11.95	21										1
RIMR	4	8	9	10	Interneuron	PC1_pos	13.6	23										1
RIPL	1	10	4	8	Interneuron	NA	8.80759	21
RIPR	7	10	5	8	Interneuron	NA	7.92252	20
RIR	9	10	8	9	Interneuron	NA	1.42508	11
RIS	1	1	5	4	Interneuron	NA	3.69501	17
RIVL	5	7	4	3	Motorneuron	PC2	5.73214	16												1
RIVR	5	9	5	6	Motorneuron	PC2	4.91071	18												1
RMDDL	7	5	5	6	Motorneuron	NA	4.95282	19	1		1
RMDDR	7	5	2	3	Motorneuron	NA	4.5391	19	1		1
RMDL	7	9	2	3	Motorneuron	NA	5.34093	22	1		1
RMDR	2	2	2	6	Motorneuron	NA	4.9119	23	1		1
RMDVL	2	2	8	9	Motorneuron	NA	4.33326	22	1		1
RMDVR	2	2	8	9	Motorneuron	NA	3.88406	22	1		1
RMED	3	10	3	4	Motorneuron	PC1_neg	7.78333	24											1
RMEL	3	6	3	4	Motorneuron	PC1_neg	8.94762	24											1
RMER	3	6	3	4	Motorneuron	PC1_neg	8.59048	22											1
RMEV	7	10	5	4	Motorneuron	PC1_neg	5.2381	19											1
RMGL	9	1	6	4	Interneuron	NA	1.6303	8
RMGR	9	1	6	5	Interneuron	NA	1.6655	6
RMHL	9	1	6	5	Motorneuron	NA	0.386861	1
RMHR	9	1	6	5	Motorneuron	NA	0.386861	1
SAADL	9	9	6	4	Motorneuron	NA	1.83154	5
SAADR	2	9	6	6	Motorneuron	NA	1.35714	5
SAAVL	2	2	5	4	Motorneuron	NA	3.70008	16
SAAVR	2	2	2	6	Motorneuron	NA	4.84259	18
SIAVL	9	9	6	5	Motorneuron	NA	0.0863309	1
SIAVR	9	1	6	5	Motorneuron	NA	0.28777	1
SIBDL	7	6	8	9	Motorneuron	NA	2.40042	14
SIBDR	9	1	4	8	Motorneuron	NA	2.86131	11
SIBVL	9	1	6	4	Motorneuron	NA	1.38098	3
SIBVR	9	1	6	4	Motorneuron	NA	1.38098	3
SMBDL	5	6	5	8	Motorneuron	NA	3.29922	14
SMBDR	9	5	5	4	Motorneuron	PC3	0	13													1
SMBVL	3	10	3	4	Motorneuron	NA	2.95655	12
SMBVR	3	10	3	4	Motorneuron	NA	3.33357	13
SMDDL	5	9	5	1	Motorneuron	NA	5.40619	18	1
SMDDR	5	9	5	4	Motorneuron	NA	5.15784	19	1
SMDVL	7	3	2	2	Motorneuron	PC2	8.1131	22	1											1
SMDVR	7	5	5	6	Motorneuron	PC2	7.18214	23	1											1
URADL	7	10	4	1	Motorneuron	NA	8.2199	21
URADR	7	10	4	6	Motorneuron	NA	7.67939	20
URAVL	7	2	5	8	Motorneuron	NA	4.18025	16
URAVR	1	2	4	3	Motorneuron	NA	5.88362	16
URBL	7	10	4	8	Interneuron	NA	7.97286	22
URBR	7	4	5	6	Interneuron	NA	6.72605	19
URXL	5	7	7	6	Sensory	NaCl	5.26742	19									1
URXR	5	3	4	8	Sensory	NA	6.46151	21
URYDL	10	4	2	2	Sensory	NA	6.51632	22
URYDR	10	4	2	2	Sensory	NA	6.23632	23
URYVL	10	4	2	2	Sensory	NA	6.6222	21
URYVR	10	2	2	1	Sensory	NA	5.30675	20
XXXL	5	7	2	2	NA	NA	3.84633	11
XXXR	9	4	2	3	NA	NA	3.64296	11

## Sheet: k (11)
Cell_type	CSPA_Euclid	MCMI_Euclid	CSPA_mSBD	MCMI_mSBD	Neuron_type	Class	Consistency	No_cells	Thermo	Mechanosensory	Head withdrawal	Pharyngeal	Glia	Hypodermal	Gland cell	Non-neuronal	NaCl	PC1_pos	PC1_neg	PC2	PC3
ADAL	8	3	4	8	Interneuron	NA	2.39351	11
ADAR	3	6	6	4	Interneuron	NA	2.7819	10
ADEL	8	1	4	6	Sensory	NA	3.05646	13
ADER	3	1	6	11	Sensory	NA	1.4985	9
ADFL	8	3	2	11	Sensory	NA	3.91694	14
ADFR	6	7	2	6	Sensory	NA	4.18442	15
ADLL	1	1	1	1	Sensory	NA	5.59305	23
ADLR	1	1	1	2	Sensory	NA	5.43278	23
AFDL	2	2	2	3	Sensory	NA	3.44814	21	1
AFDR	2	3	2	4	Sensory	NA	4.7659	23	1
AIBL	2	8	10	10	Interneuron	PC2	3.04524	21												1
AIBR	2	2	3	4	Interneuron	PC2	5.14881	19												1
AIML	3	9	1	5	Interneuron	NA	5.47808	21
AIMR	3	1	1	5	Interneuron	NA	4.18482	19
AINL	1	2	4	5	Interneuron	NA	2.54992	16
AINR	3	4	4	5	Interneuron	NA	4.06389	20
AIYL	3	1	4	1	Interneuron	NA	4.11781	21	1
AIYR	3	3	4	5	Interneuron	NA	3.5806	19	1
AIZL	3	4	5	4	Interneuron	NA	6.22775	21	1
AIZR	4	5	1	6	Interneuron	NA	4.9851	22	1
ALA	4	2	5	6	Interneuron	NA	7.24321	20
AQR	3	6	6	1	Sensory	NA	3.3092	16
ASEL	8	3	2	7	Sensory	NaCl	6.06439	20									1
ASER	5	3	7	7	Sensory	NaCl	6.62348	22									1
ASGL	10	3	5	1	Sensory	NA	7.531	21
ASGR	4	5	5	6	Sensory	NaCl	5.43561	23									1
ASHL	2	2	5	6	Sensory	NaCl	4.90758	22		1							1
ASHR	4	3	5	1	Sensory	NaCl	5.98939	22		1							1
ASIL	6	3	8	8	Sensory	NA	5.9514	20
ASIR	6	7	5	2	Sensory	NA	5.56887	18
ASJL	4	1	6	9	Sensory	NA	1.92763	14
ASJR	7	1	9	9	Sensory	NA	2.18544	15
ASKL	8	3	5	1	Sensory	NA	7.67534	23
ASKR	4	3	5	1	Sensory	NaCl	6.1447	24									1
AUAL	7	4	8	4	Sensory	NA	4.62913	20
AUAR	4	2	5	9	Sensory	NA	6.16233	22
AVAL	9	8	10	10	Interneuron	PC1_pos	13.6	22										1
AVAR	9	8	10	10	Interneuron	PC1_pos	13.75	23										1
AVBL	10	9	8	6	Interneuron	PC1_neg	3.48095	22											1
AVBR	6	4	5	2	Interneuron	PC1_neg	5.67143	22											1
AVDL	6	4	2	8	Interneuron	NA	5.28774	22
AVDR	6	9	4	6	Interneuron	NA	6.71195	23
AVEL	9	8	10	10	Interneuron	NA	2.05739	20
AVER	9	8	10	10	Interneuron	PC1_pos	9.65	16										1
AVHL	10	3	4	6	Interneuron	NA	5.62542	19
AVHR	1	6	4	8	Interneuron	NA	6.32544	19
AVJL	7	1	4	11	Interneuron	NA	4.51577	19
AVJR	7	1	4	9	Interneuron	NA	3.65517	19
AVKL	3	10	4	1	Interneuron	NA	3.45163	16
AVKR	3	1	4	5	Interneuron	NA	3.60593	14
AVL	1	1	4	1	Interneuron	NA	1.74742	13
AWAL	8	3	2	7	Sensory	NA	3.09023	18
AWAR	6	7	5	6	Sensory	NA	4.4263	14
AWBL	8	7	2	7	Sensory	NaCl	5.60076	18									1
AWBR	6	7	4	8	Sensory	NaCl	4.33788	16									1
AWCL	8	3	7	7	Sensory	NaCl	4.9	21	1								1
AWCR	11	2	7	7	Sensory	NaCl	3.88333	21	1								1
BAGL	5	3	7	7	Sensory	NaCl	7.22727	24									1
BAGR	5	3	7	7	Sensory	NaCl	7.32576	24									1
CEPDL	6	7	5	6	Sensory	NA	7.46589	21		1
CEPDR	6	7	8	4	Sensory	NA	6.05542	19		1
CEPVL	4	2	1	5	Sensory	NA	3.61869	16		1
CEPVR	4	10	5	4	Sensory	NA	5.49129	18		1
FLPL	1	4	2	6	Sensory	NA	4.1197	16		1
FLPR	3	7	1	6	Sensory	NA	3.75361	18		1
g1AL	1	4	4	1	Endorgan	NA	4.42646	15				1			1	1
g1AR	1	6	4	8	Endorgan	NA	5.40506	17				1			1	1
g1P	3	6	1	5	NA	NA	5.7379	20				1			1	1
g2L	1	2	4	2	Endorgan	NA	6.04248	23				1			1	1
g2R	1	2	5	11	Endorgan	NA	6.06411	22				1			1	1
GLRDL	4	10	8	4	Endorgan	NA	6.09957	21					1			1
GLRDR	1	10	8	4	Endorgan	NA	6.43921	22					1			1
GLRL	11	2	6	11	Endorgan	NA	1.53482	11					1			1
GLRR	11	10	6	1	Endorgan	NA	1.61524	8					1			1
GLRVL	11	6	6	11	Endorgan	NA	1.81038	9					1			1
GLRVR	11	2	6	1	Endorgan	NA	1.55181	8					1			1
HYPL10DL	10	2	8	11	NA	NA	3.43594	10						1		1
HYPL10DR	11	2	6	11	NA	NA	1.42969	4						1		1
HYPL10VL	11	10	3	1	NA	NA	2.57534	12						1		1
HYPL10VR	11	2	3	4	NA	NA	2.45968	14						1		1
HYPL11DL	11	2	6	1	NA	NA	0.428571	1						1		1
HYPL11DR	11	2	6	11	NA	NA	0.757672	3						1		1
HYPL11VL	11	10	6	1	NA	NA	1.35427	4						1		1
HYPL11VR	11	2	6	1	NA	NA	0.883242	4						1		1
HYPL8DL	11	10	8	11	NA	NA	3.96925	11						1		1
HYPL8DR	11	6	6	1	NA	NA	1.72153	8						1		1
HYPL8VL	11	10	8	4	NA	NA	3.82005	12						1		1
HYPL8VR	11	6	6	11	NA	NA	2.72435	10						1		1
HYPL9DL	11	10	8	11	NA	NA	4.01857	17						1		1
HYPL9DR	3	6	1	11	NA	NA	3.44694	15						1		1
HYPL9VL	11	10	8	4	NA	NA	4.96578	18						1		1
HYPL9VR	3	6	3	11	NA	NA	3.6769	15						1		1
I1L	4	2	1	2	Motorneuron	NA	5.25489	17				1
I1R	4	2	1	2	Motorneuron	NA	5.48875	19				1
I2L	10	3	1	6	Motorneuron	NA	6.22922	21				1
I2R	10	3	1	6	Motorneuron	NA	6.43174	22				1
I3	10	5	1	1	Motorneuron	NA	5.55979	23				1
I4	6	4	5	1	Motorneuron	NA	8.8351	24				1
I5	10	5	1	6	Motorneuron	NA	6.89529	23				1
I6	6	7	5	11	Motorneuron	NA	7.93346	24				1
IL1DL	2	3	2	3	Sensory	NA	5.90123	23		1	1
IL1DR	2	2	2	3	Sensory	NA	6.66042	23		1	1
IL1L	10	9	5	6	Sensory	NA	9.33596	23		1	1
IL1R	4	9	5	6	Sensory	NA	7.85988	23		1	1
IL1VL	10	5	5	6	Sensory	NA	6.61541	19		1	1
IL1VR	10	11	5	6	Sensory	NA	7.5129	21		1	1
IL2DL	4	9	1	11	Sensory	NA	7.1074	21
IL2DR	1	2	5	6	Sensory	NA	7.30594	21
IL2L	6	7	5	1	Sensory	NA	7.47961	22
IL2R	4	2	4	6	Sensory	NA	5.22022	21
IL2VL	6	2	4	5	Sensory	NA	4.58309	16
IL2VR	4	9	2	6	Sensory	NA	3.65867	16
M1	6	7	5	8	Motorneuron	NA	7.65864	22				1
M2L	4	5	5	2	Motorneuron	NA	8.51508	24				1
M2R	6	7	11	2	Motorneuron	NA	7.9991	24				1
M3L	10	5	5	6	Motorneuron	NA	7.21508	24				1
M3R	10	5	5	6	Motorneuron	NA	7.44563	24				1
M4	6	2	5	6	Motorneuron	NA	7.4154	24				1
M5	3	4	1	11	Motorneuron	NA	5.73123	21				1
MCL	1	1	1	6	Sensory	NA	5.04955	20				1
MCR	4	9	1	6	Sensory	NA	4.65954	20				1
MI	10	5	1	6	Motorneuron	NA	6.43953	23				1
NSML	4	9	1	2	Motorneuron	NA	6.81651	22				1
NSMR	4	9	1	11	Motorneuron	NA	6.85971	21				1
OLLL	2	11	11	11	Sensory	NA	8.11399	24
OLLR	2	11	11	11	Sensory	NA	7.76708	24
OLQDL	2	11	11	11	Sensory	PC2	9.18095	24		1	1									1
OLQDR	2	11	11	11	Sensory	PC2	9.92738	24		1	1									1
OLQVL	10	9	5	1	Sensory	PC1_pos	2.65	22		1	1							1
OLQVR	4	9	5	11	Sensory	PC2	4.94881	21		1	1									1
RIAL	2	11	11	11	Interneuron	NA	7.99081	23	1
RIAR	2	11	11	11	Interneuron	NA	7.75415	22	1
RIBL	7	3	9	9	Interneuron	PC1_neg	4.2	17											1
RIBR	7	1	9	9	Interneuron	NA	2.06843	19
RICL	4	10	5	1	Interneuron	NA	5.58824	20
RICR	1	4	4	2	Interneuron	NA	5.48835	18
RID	7	1	9	9	Interneuron	PC1_neg	6.6619	24											1
RIH	2	10	6	11	Interneuron	NA	1.50727	7
RIML	9	8	10	10	Interneuron	PC1_pos	11.95	21										1
RIMR	9	8	10	10	Interneuron	PC1_pos	13.6	23										1
RIPL	1	1	5	1	Interneuron	NA	8.67003	21
RIPR	4	2	5	8	Interneuron	NA	7.79645	20
RIR	11	1	9	9	Interneuron	NA	1.29319	11
RIS	3	6	4	1	Interneuron	NA	2.98665	17
RIVL	2	2	3	11	Motorneuron	PC2	5.60714	16												1
RIVR	2	3	3	4	Motorneuron	PC2	4.78571	18												1
RMDDL	6	4	5	4	Motorneuron	NA	4.8123	19	1		1
RMDDR	10	2	3	4	Motorneuron	NA	4.34647	19	1		1
RMDL	4	10	3	4	Motorneuron	NA	5.2674	22	1		1
RMDR	2	2	3	4	Motorneuron	NA	4.62186	23	1		1
RMDVL	11	2	3	11	Motorneuron	NA	4.27185	22	1		1
RMDVR	11	2	3	11	Motorneuron	NA	3.79353	22	1		1
RMED	7	1	4	5	Motorneuron	PC1_neg	7.45	24											1
RMEL	7	1	4	5	Motorneuron	PC1_neg	8.03095	24											1
RMER	7	1	4	5	Motorneuron	PC1_neg	8.25714	22											1
RMEV	7	1	4	8	Motorneuron	PC1_neg	4.90476	19											1
RMGL	8	2	4	1	Interneuron	NA	1.47907	8
RMGR	3	1	6	4	Interneuron	NA	1.56086	6
RMHL	11	2	6	11	Motorneuron	NA	0.386861	1
RMHR	11	2	6	11	Motorneuron	NA	0.386861	1
SAADL	11	2	6	1	Motorneuron	NA	1.73658	5
SAADR	11	2	6	1	Motorneuron	NA	1.28525	5
SAAVL	11	2	4	8	Motorneuron	NA	3.60512	16
SAAVR	2	2	11	4	Motorneuron	NA	4.84259	18
SIAVL	11	2	6	11	Motorneuron	NA	0.0863309	1
SIAVR	11	2	6	11	Motorneuron	NA	0.28777	1
SIBDL	7	1	9	9	Motorneuron	NA	2.2102	14
SIBDR	11	2	4	8	Motorneuron	NA	2.80569	11
SIBVL	11	2	6	1	Motorneuron	NA	1.28602	3
SIBVR	11	2	6	1	Motorneuron	NA	1.28602	3
SMBDL	1	1	4	8	Motorneuron	NA	3.29922	14
SMBDR	4	2	4	8	Motorneuron	PC3	0	13													1
SMBVL	7	1	4	8	Motorneuron	NA	2.95655	12
SMBVR	7	1	4	8	Motorneuron	NA	2.8364	13
SMDDL	1	10	5	3	Motorneuron	NA	5.31557	18	1
SMDDR	1	10	5	8	Motorneuron	NA	5.06288	19	1
SMDVL	6	7	11	2	Motorneuron	PC2	8.1131	22	1											1
SMDVR	6	7	3	4	Motorneuron	PC2	7.05714	23	1											1
URADL	10	4	5	6	Motorneuron	NA	8.2011	21
URADR	4	2	5	1	Motorneuron	NA	7.45676	20
URAVL	10	2	4	6	Motorneuron	NA	4.17295	16
URAVR	1	2	4	4	Motorneuron	NA	5.81009	16
URBL	6	2	5	6	Interneuron	NA	7.8353	22
URBR	4	9	5	6	Interneuron	NA	6.11643	19
URXL	4	3	2	4	Sensory	NaCl	5.26742	19									1
URXR	4	3	5	6	Sensory	NA	6.40897	21
URYDL	2	5	11	2	Sensory	NA	6.4856	22
URYDR	2	11	11	2	Sensory	NA	6.1479	23
URYVL	2	2	11	2	Sensory	NA	6.50777	21
URYVR	10	5	2	3	Sensory	NA	5.15594	20
XXXL	4	5	3	2	NA	NA	3.73063	11
XXXR	4	5	3	4	NA	NA	3.548	11

[truncated: 9 more sheets: k (12), k (13), k (14), k (15), k (16), k (17), k (18), k (19), k (20)]
