# Supplementary material for: WormTensor: a clustering method for time-series whole-brain activity data from C. elegans
Source: BMC Bioinformatics. 2023 Jun 16;24:254. doi: 10.1186/s12859-023-05230-2 (PMC10273573; doi:10.1186/s12859-023-05230-2)
Supplement: Supplementary file 11 — Additional file 11. Hypergeometric test p-values and FDR q-values of all the clustering methods with the optimal numbers of clusters.XLSX 19.08 KB, https://figshare.com/ndownloader/files/38554103. [file 12859_2023_5230_MOESM11_ESM.xlsx]

## Sheet: MCMI_mSBD(dhyper_table_k6)
M	Thermo	Mechanosensory	Head withdrawal	Pharyngeal	Glia	Hypodermal	Gland cell	Non-neuronal	NaCl	PC1_pos	PC1_neg	PC2	PC3
1	0.591957	4.15597	2.66502	11.3123	0.434199	0.797848	0.241538	0.824248	0.581623	0.434199	0.40312	0.399301	0.0477728
2	2.12545	1.67985	0.797848	0.567678	0.434199	2.66502	0.466848	2.73686	0.971594	0.290664	0.389756	1.33283	0.0477728
3	5.88845	1.12973	7.149	0.60389	0.290664	0.797848	1.11495	0.598869	0.642555	0.290664	0.40312	2.14901	0.0477728
4	0.591957	0.536971	0.797848	1.16653	2.95543	7.149	1.11495	12.2458	0.431702	0.290664	4.84084	0.43973	0.982271
5	0.523	0.902942	0.797848	1.28113	0.290664	0.797848	0.241538	1.39229	4.30128	0.290664	0.389756	0.43973	0.0477728
6	1.00933	0.902942	0.797848	1.28113	0.290664	0.797848	0.241538	1.39229	0.642555	4.38224	0.389756	0.399301	0.0477728
※ Each value：-LOG10(P-value)
Cluster	Thermo	Mechanosensory	Head withdrawal	Pharyngeal	Glia	Hypodermal	Gland cell	Non-neuronal	NaCl	PC1_pos	PC1_neg	PC2	PC3
1	0.523	3.37782	2.1879	10.5341	0.290664	0.797848	0.241538	0.745067	0.502442	0.290664	0.389756	0.399301	0.0477728
2	1.64833	1.20273	0.797848	0.567678	0.290664	2.1879	0.241538	2.25973	0.502442	0.290664	0.389756	0.855709	0.0477728
3	5.1103	0.828699	6.37085	0.567678	0.290664	0.797848	0.63783	0.598869	0.502442	0.290664	0.389756	1.37086	0.0477728
4	0.523	0.536971	0.797848	0.990439	2.17728	6.37085	0.63783	11.4676	0.431702	0.290664	4.06268	0.399301	0.20412
5	0.523	0.823761	0.797848	0.990439	0.290664	0.797848	0.241538	1.2162	3.52313	0.290664	0.389756	0.399301	0.0477728
6	0.708295	0.823761	0.797848	0.990439	0.290664	0.797848	0.241538	1.2162	0.502442	3.60409	0.389756	0.399301	0.0477728
※ Each value：-LOG10(q-value)
※ q-value：p.adjust(p, method = "BH", n = length(p))

## Sheet: CSPA_mSBD(dhyper_table_k5)
Cluster	Thermo	Mechanosensory	Head withdrawal	Pharyngeal	Glia	Hypodermal	Gland cell	Non-neuronal	NaCl	PC1_pos	PC1_neg	PC2	PC3
1	20.3885	9.31816	10.2862	5.83628	0.290664	1.89484	3.3937	3.52068	3.2273	0.434199	0.800407	7.57149	0.0477728
2	1.00933	0.521923	0.797848	0.752427	2.95543	5.81538	0.466848	9.12486	0.642555	0.290664	3.48545	0.43973	0.982271
3	0.523	0.902942	0.797848	1.28113	0.290664	0.797848	0.241538	1.39229	4.30128	0.290664	0.389756	0.43973	0.0477728
4	1.00933	0.902942	0.797848	1.28113	0.290664	0.797848	0.241538	1.39229	0.642555	4.38224	0.389756	0.399301	0.0477728
5	1.00933	1.12973	1.27235	8.31751	0.982814	0.53344	0.241538	0.757625	0.642555	0.290664	0.40312	0.43973	0.0477728
※ Each value：-LOG10(P-value)
Cluster	Thermo	Mechanosensory	Head withdrawal	Pharyngeal	Glia	Hypodermal	Gland cell	Non-neuronal	NaCl	PC1_pos	PC1_neg	PC2	PC3
1	19.6896	8.61919	9.58727	5.43834	0.290664	1.4969	2.69473	3.12274	2.82936	0.290664	0.402467	6.87252	0.0477728
2	0.912415	0.521923	0.797848	0.752427	2.25646	5.11641	0.241538	8.42589	0.642555	0.290664	2.78648	0.399301	0.283301
3	0.523	0.806032	0.797848	1.18422	0.290664	0.700938	0.241538	1.29538	3.60231	0.290664	0.389756	0.399301	0.0477728
4	0.912415	0.806032	0.797848	1.18422	0.290664	0.700938	0.241538	1.29538	0.642555	3.68327	0.389756	0.399301	0.0477728
5	0.912415	0.806032	0.874405	7.61854	0.584874	0.53344	0.241538	0.757625	0.642555	0.290664	0.389756	0.399301	0.0477728
※ Each value：-LOG10(q-value)
※ q-value：p.adjust(p, method = "BH", n = length(p))

## Sheet: MCMI_EUCL(dhyper_table_k10)
Cluster	Thermo	Mechanosensory	Head withdrawal	Pharyngeal	Glia	Hypodermal	Gland cell	Non-neuronal	NaCl	PC1_pos	PC1_neg	PC2	PC3
1	0.679908	0.521923	0.797848	0.752427	0.982814	1.89484	0.466848	2.73686	0.581623	0.290664	0.40312	0.399301	0.0477728
2	1.01419	0.735552	1.27235	0.752427	0.434199	0.797848	0.466848	0.598869	0.642555	0.290664	0.389756	0.43973	0.0477728
3	0.679908	0.521923	0.488597	0.752427	0.290664	0.797848	0.241538	1.39229	3.2273	0.290664	0.389756	0.399301	0.0477728
4	0.591957	2.37208	2.66502	0.812056	0.290664	0.797848	0.241538	1.39229	0.431702	0.434199	0.389756	0.735972	0.0477728
5	0.679908	0.521923	0.53344	1.65225	0.290664	0.797848	0.466848	0.824248	0.431702	0.290664	0.40312	0.399301	0.982271
6	1.00933	0.902942	0.797848	1.28113	0.290664	0.797848	0.241538	1.39229	0.642555	0.290664	1.46682	0.43973	0.0477728
7	0.523	0.902942	0.797848	0.60389	0.434199	0.810557	1.11495	1.50545	0.431702	0.290664	0.40312	0.399301	0.0477728
8	1.00933	0.902942	0.797848	1.28113	0.290664	0.797848	0.241538	1.39229	0.642555	4.38224	0.389756	0.399301	0.0477728
9	0.679908	0.521923	0.53344	1.16653	0.982814	4.62593	0.241538	4.41435	0.581623	0.290664	0.389756	0.399301	0.0477728
10	0.591957	0.536971	0.488597	0.812056	0.290664	0.797848	0.241538	1.39229	0.642555	0.290664	0.800407	0.399301	0.0477728
※ Each value：-LOG10(P-value)
Cluster	Thermo	Mechanosensory	Head withdrawal	Pharyngeal	Glia	Hypodermal	Gland cell	Non-neuronal	NaCl	PC1_pos	PC1_neg	PC2	PC3
1	0.546199	0.521923	0.575999	0.706669	0.290664	1.19587	0.241538	2.03789	0.431702	0.290664	0.389756	0.399301	0.0477728
2	0.546199	0.521923	0.575999	0.706669	0.290664	0.797848	0.241538	0.598869	0.431702	0.290664	0.389756	0.399301	0.0477728
3	0.546199	0.521923	0.488597	0.706669	0.290664	0.797848	0.241538	1.29538	2.2273	0.290664	0.389756	0.399301	0.0477728
4	0.546199	1.37208	1.66502	0.706669	0.290664	0.797848	0.241538	1.29538	0.431702	0.290664	0.389756	0.399301	0.0477728
5	0.546199	0.521923	0.488597	0.76859	0.290664	0.797848	0.241538	0.778491	0.431702	0.290664	0.389756	0.399301	0.0477728
6	0.546199	0.521923	0.575999	0.76859	0.290664	0.797848	0.241538	1.29538	0.431702	0.290664	0.466821	0.399301	0.0477728
7	0.523	0.521923	0.575999	0.60389	0.290664	0.797848	0.241538	1.29538	0.431702	0.290664	0.389756	0.399301	0.0477728
8	0.546199	0.521923	0.575999	0.76859	0.290664	0.797848	0.241538	1.29538	0.431702	3.38224	0.389756	0.399301	0.0477728
9	0.546199	0.521923	0.488597	0.76859	0.290664	3.62593	0.241538	3.41435	0.431702	0.290664	0.389756	0.399301	0.0477728
10	0.546199	0.521923	0.488597	0.706669	0.290664	0.797848	0.241538	1.29538	0.431702	0.290664	0.389756	0.399301	0.0477728
※ Each value：-LOG10(q-value)
※ q-value：p.adjust(p, method = "BH", n = length(p))

## Sheet: CSPA_EUCL(dhyper_table_k4)
Cluster	Thermo	Mechanosensory	Head withdrawal	Pharyngeal	Glia	Hypodermal	Gland cell	Non-neuronal	NaCl	PC1_pos	PC1_neg	PC2	PC3
1	7.14203	9.31816	3.57618	Inf	0.982814	0.797848	5.12408	2.06405	2.31084	0.434199	6.47177	1.33283	0.982271
2	3.75901	2.37208	4.62593	1.28113	0.290664	2.66502	0.241538	1.50545	5.53499	0.290664	0.40312	2.14901	0.0477728
3	1.00933	0.902942	0.797848	1.28113	0.290664	0.797848	0.241538	1.39229	0.642555	4.38224	0.389756	0.735972	0.0477728
4	0.591957	0.902942	0.488597	1.28113	2.95543	7.149	0.241538	9.12486	0.642555	0.290664	0.389756	0.43973	0.0477728
※ Each value：-LOG10(P-value)
Cluster	Thermo	Mechanosensory	Head withdrawal	Pharyngeal	Glia	Hypodermal	Gland cell	Non-neuronal	NaCl	PC1_pos	PC1_neg	PC2	PC3
1	6.53997	8.7161	3.27515	Inf	0.681784	0.797848	4.52202	1.76302	2.00981	0.290664	5.86971	1.0318	0.380211
2	3.45798	2.07105	4.02387	1.28113	0.290664	2.36399	0.241538	1.39229	4.93293	0.290664	0.389756	1.54695	0.0477728
3	0.884387	0.902942	0.672909	1.28113	0.290664	0.797848	0.241538	1.39229	0.642555	3.78018	0.389756	0.611033	0.0477728
4	0.591957	0.902942	0.488597	1.28113	2.35337	6.54694	0.241538	8.5228	0.642555	0.290664	0.389756	0.43973	0.0477728
※ Each value：-LOG10(q-value)
※ q-value：p.adjust(p, method = "BH", n = length(p))
